# Supplementary material for: Genome‐wide CRISPR screen reveals an uncharacterized spliceosome regulator as new candidate immunotherapy target
Source: Imeta. 2025 Nov 28;4(6):e70096. doi: 10.1002/imt2.70096 (PMC12747536; doi:10.1002/imt2.70096)
Supplement: Supplementary file 2 — Table S1: Normalized reads of mBrie screen. Table S2: Hits in MAGeCK. Table S3: Hits in RIGER. Table S4: Spliceosome‐related genes. Table S5: Primers used in this work. Table S6: Reagents used in the study. Table S7: siRNA sequence. Table S8: Clinical information of patient samples. [file IMT2-4-e70096-s002.xlsx]

## Sheet: S1 
Table S1 Normalized reads of mBrie screen
sgRNA	Gene	Tumor1	Tumor2	Tumor3	Tumor4	Tumor5	Tumor6	Cell1	Cell2	Cell3	Cell4	Cell5
T_71819	Defb34	16.947	0	0.213804	0	0.0519601	0	4.55658	1.84889	4.39683	0.213328	0.82895
T_77394	Mndal	0.557927	0	0	0	0	0	5.52313	0.405854	0.616378	0.284438	2.11006
T_41727	Cox8c	0.557927	6.00041	0.071268	0	0.935282	0.0581878	4.28043	0.541138	0.657469	0.782203	0.753591
T_39798	Poldip3	25.1067	0	0	2.78591	0.20784	0.174563	5.88213	5.50157	19.8474	10.8086	4.06939
T_32447	Bcas2	0.278964	0	0	0	0	0.116376	2.98249	1.62341	11.3413	10.6664	0.602873
T_4745	Klk1b9	36.7535	0	0.142536	0.0580398	7.4303	0.0581878	5.24697	0.135285	3.28735	0.142219	0
T_22080	Sh3bgr	7.88072	3.00021	0.071268	0.406278	0	0.349127	15.0229	13.1226	18.4913	10.2398	15.8254
T_60859	Fancb	0.0697409	3.00021	0	0.0580398	0.0519601	0.0581878	3.1758	1.30775	2.17787	0.284438	1.28111
T_19463	Cd52	0.139482	0	0.071268	0	19.8488	0.174563	5.38505	0	3.41062	0	0.82895
T_72703	Mrgprg	7.11357	3.00021	0	23.39	17.1988	0.0581878	6.1859	7.26027	19.6419	8.24869	17.634
T_47549	Psme4	0.139482	0	0	0	0	0	0.276156	1.7136	0.328735	0	6.48088
T_43746	Zfp955a	1.25534	0	0.285072	0	1.50684	25.1371	11.4053	4.82515	16.8477	0.355547	2.33613
T_66041	Olfr823	24.8975	3.00021	0	0	0.571561	0	3.83857	6.58385	10.4373	2.98659	2.78829
T_32196	Chac2	0	0	0	0	0	0	0.359003	0.541138	0.986204	0.782203	0.226077
T_73354	Tas2r138	59.0008	0	0.213804	0.0580398	15.5361	34.2144	6.29637	2.97626	3.28735	1.27997	1.13039
T_43371	Arxes2	1.25534	0	0.071268	0	14.6528	0	8.67131	3.24683	3.36953	4.05324	0.82895
T_1678	Bnip2	0	0	0.071268	0	0	0	1.29794	7.21517	9.98532	0	0.226077
T_77104	Tmsb15b2	3.27782	0	0.071268	0	0.15588	0	6.79345	5.54666	2.17787	3.19992	4.59691
T_66080	Olfr1441	4.9516	0	0	0.11608	0.675481	0	2.67872	4.68986	19.3543	0.426656	0.753591
T_39841	D3Ertd751e	7.32279	15.001	0.570144	0.11608	6.33913	86.0015	35.4861	17.7223	32.216	21.6173	25.3207
T_51882	Rfpl4	0.836891	4.50031	0	0	0.0519601	0.0581878	11.93	6.0878	10.5606	4.69322	3.61724
T_43417	1700109H08Rik	51.6083	223.515	0.641412	64.134	40.1132	0.290939	21.2364	7.39555	18.3681	5.68875	13.8661
T_28903	Msantd3	0.278964	0	0	0	3.06565	0.0581878	3.7005	5.54666	1.60258	3.12881	1.80862
T_61371	4930596D02Rik	0.209223	0	0	0	4.00093	0.0581878	4.08712	0.315664	0.493102	0.568875	1.05503
T_75449	Zfp963	12.7626	19.5013	0.071268	0.348239	13.8733	32.9925	23.28	42.6146	37.1881	21.9017	21.1006
T_42375	Ncapg2	0.278964	0	0.071268	0.174119	14.6528	0	7.29053	16.2792	6.16378	4.12435	6.40553
T_42484	Abca6	0.348704	0	0	0	1.35096	0	6.21352	0.946992	1.47931	3.0577	0.82895
T_31627	Brix1	0.0697409	0	0	0	0	0	0.0276156	0.0450948	0	1.56441	0.150718
T_14578	Rdx	63.0458	120.008	0.570144	0.406278	23.382	36.1346	31.5647	22.4572	25.066	41.3146	33.3087
T_72213	Ccdc68	38.3575	9.00062	0.142536	7.42909	7.4303	0	15.4095	8.07198	11.7934	15.3596	13.64
T_13736	Prnp	160.962	0	0.570144	0.0580398	2.96173	0.349127	18.9996	4.14872	21.5732	25.5283	8.51558
T_68435	Clec4a1	2.23171	0	0.213804	0	6.54697	31.4214	17.7292	14.4754	10.4373	8.10647	10.8517
T_10890	Mpz	15.2035	133.509	0.427608	0.406278	46.868	0.232751	37.7782	40.0893	62.2541	39.5368	26.225
T_23888	Ctps2	1.39482	0	0.285072	12.8268	10.7557	23.7988	18.5301	18.534	24.8195	18.7729	12.3589
T_6115	Galnt3	0.0697409	0	0.142536	0	1.0392	0	7.53907	4.19382	3.90372	5.83097	8.13878
T_23513	Cpq	10.3217	18.0012	0	0	4.93621	1.22194	26.8424	16.64	14.3411	20.124	29.8422
T_38862	Neil1	1.883	1.5001	0	0.0580398	10.8597	0.0581878	14.6639	7.57593	7.27326	10.8086	16.0515
T_51607	Vmn1r197	3.69627	16.5011	0.213804	10.3311	14.7047	0.232751	21.4574	24.3061	20.8747	13.013	5.12442
T_37401	Phf7	0.348704	0	0	0	1.09116	0.0581878	5.60598	0.811707	3.12298	1.42219	0.150718
T_23390	Arl6ip1	0.697409	7.50051	0	0	0	0.0581878	7.26291	5.59176	5.09539	6.8265	2.18541
T_59023	Pilra	0	0	0	0	0	0.0581878	3.72811	0.315664	0.246551	0.142219	0
T_66210	Olfr432	0.139482	0	0	0	7.53422	0	1.90548	6.44856	4.84884	1.63552	2.0347
T_22777	Mtg2	1.32508	0	0.285072	0	0.623521	0.349127	22.8381	15.9185	24.2853	20.9062	30.2944
T_33556	Tmcc2	1.25534	0	0	0	0.467641	0.0581878	7.51146	5.86233	3.45171	3.27103	3.91867
T_14719	Rgs2	1.1856	0	0.142536	2.72787	2.80585	0	15.6028	4.10363	25.518	7.96425	7.61127
T_52104	Utp14b	41.0774	0	0.71268	5.22358	0.675481	80.2991	12.786	14.746	11.177	2.91549	3.54188
T_33952	Eci3	82.4337	34.5024	36.7743	75.3356	15.3802	0.407314	24.6608	35.5798	29.0519	5.19099	28.6365
T_77818	Gm4141	70.8568	3.00021	0.570144	0	0.0519601	71.9201	21.0707	13.7088	9.45112	3.7688	15.6747
T_73004	Ypel5	0	0	0	0	0	0	0.220925	0.541138	0.0821837	0.0711094	2.78829
T_65246	Olfr1309	0.976373	0	0.071268	11.2597	0	0	4.08712	10.5522	5.62958	11.4486	9.87204
T_11148	Mybl1	0.278964	51.0035	0.071268	0.11608	5.29993	0	5.63359	6.67404	7.23216	0.995532	11.6807
T_25548	Tas2r119	3.34756	16.5011	0.570144	0.0580398	5.29993	59.817	14.4154	16.0087	18.327	19.9106	24.7178
T_35685	Derl3	21.4105	6.00041	0.641412	0.11608	17.2508	80.9974	32.3655	33.0545	33.6953	4.83544	22.7585
T_16447	Serpina1b	2.58041	1.5001	0.35634	0.0580398	0.10392	84.1395	13.5593	9.65029	7.72527	2.91549	2.26077
T_52866	Kif15	26.7108	4.50031	0.285072	5.3977	6.75481	0	22.0373	22.818	19.5186	9.03089	6.93304
T_3960	Cyp8b1	1.95275	54.0037	0.071268	0.812557	26.6036	0.116376	10.9082	6.80932	17.7928	29.226	27.3554
T_35640	St13	0.697409	0	0	0	0.363721	0	0.745622	0.180379	0.575286	0	0.527514
T_33054	Cebpzos	20.5736	10.5007	0.142536	5.92006	23.2262	0.290939	13.1174	22.9533	20.6692	11.0931	12.4343
T_65311	Olfr1196	27.2687	1.5001	0.35634	10.5052	9.97634	0.174563	31.6751	37.7444	24.4496	17.0663	21.8541
T_41250	Tmem65	0	0	0	1.74119	0	0	1.04939	0.360759	0.0821837	1.42219	0.527514
T_14890	Rpl22	18.2024	0	0.071268	0	2.54605	0.0581878	4.44612	3.42721	1.15057	1.20886	6.85768
T_8985	Kcna2	0.697409	0	0.071268	0	2.13036	0	10.8529	2.6606	6.78015	2.84438	2.56221
T_50998	Otud7a	4.67264	0	0.285072	0	0.10392	69.5344	23.5838	6.53875	7.68417	3.62658	2.63757
NTC_1	BRDN0000737505	0.697409	48.0033	0.071268	3.71455	0	0	13.5041	8.65821	15.3683	11.4486	17.1065
T_64463	Olfr1178	0.488186	0	0	5.74594	1.45488	0.0581878	6.32398	4.91534	10.2319	6.39985	5.95337
T_57709	Sel1l2	1.95275	0	0	0	0.0519601	0	1.21509	3.78797	0.493102	0.782203	4.06939
T_73519	Gfral	0	0	0	0.0580398	0	0	0.773238	2.43512	4.35573	0.639985	0.527514
T_74628	Defb22	83.3404	6.00041	0.213804	0.0580398	8.88518	0.116376	20.6013	17.7223	23.8744	19.6262	24.9439
T_77528	Cyp3a41b	58.8613	3.00021	0	1.39295	0	0	1.90548	16.144	4.80774	0.995532	0.0753591
T_3909	Cyp3a11	5.30031	0	0	0.0580398	0.831362	0	11.1015	3.29192	11.8755	1.35108	1.58254
T_76302	Vmn2r78	0.0697409	12.0008	0	0	15.2763	0	3.06534	2.29984	5.99941	0.924422	5.19978
T_42702	Fam187b	18.3419	0	0.213804	0.348239	83.7597	43.5245	28.9136	25.1178	22.354	11.3775	12.9618
T_17875	Tnfsf9	0.836891	16.5011	0.142536	69.8799	0.0519601	28.6284	6.32398	10.1914	21.6554	4.12435	3.24044
T_28066	Dnajc5b	0	0	0	9.3444	7.9499	0	1.90548	0.721517	7.88963	2.13328	0.753591
T_55114	BC030867	17.226	0	0.071268	0	0	0	2.59587	0.180379	0.0821837	0.355547	1.43182
T_38677	Car10	1.74352	1.5001	0.071268	3.54043	36.8397	0.0581878	14.8848	13.6637	7.14998	11.4486	13.5646
T_9180	Kif11	0	0	0	0	0	0	0	0	0	0	0
T_76289	Gm362	45.8198	3.00021	0.35634	7.71929	9.92438	45.5028	37.3916	23.765	42.2013	23.1817	31.4248
T_34057	Dyrk2	57.5362	7.50051	0.35634	9.86676	57.7796	0.174563	32.3655	15.3773	26.2166	30.6482	39.4128
T_42942	Immt	0.278964	0	0	0.986676	0	0.0581878	3.50719	0.541138	0.246551	0.426656	1.28111
T_55398	Kcnk13	112.004	1.5001	0.427608	0	2.90977	48.0049	17.8949	16.9106	12.4508	10.382	5.95337
T_59754	Vmn2r66	28.4543	1.5001	0.142536	0.232159	6.85873	0.290939	19.0548	8.29745	15.6149	3.98213	6.48088
T_56378	H2-M10.5	0.348704	45.0031	0	0.11608	5.92345	0.174563	5.24697	6.26818	4.10918	2.98659	0.452155
T_5240	Ewsr1	1.60404	1.5001	0.142536	6.61653	4.36465	0.0581878	22.7001	10.7326	7.27326	10.6664	17.1065
T_54779	Cfap36	12.0652	13.5009	0	1.45099	42.6592	0.0581878	14.1944	11.7698	8.50601	5.61764	5.27514
T_66859	Olfr1213	0.278964	0	0	0	0	0	1.13224	3.02135	1.27385	2.2755	0.226077
T_22799	Sco1	0.76715	0	0	0	10.5999	0	6.07544	13.0775	5.83504	5.68875	3.6926
T_74661	Clec4a4	30.8952	22.5015	0.142536	0	34.7094	14.1978	20.6841	16.4145	26.9973	3.41325	9.72133
T_43019	Spcs3	21.2012	0	0.285072	0.11608	119.56	0.116376	22.0649	9.51501	33.1611	2.55994	8.96774
T_34382	Dnajb13	14.9246	0	0.071268	0	36.9956	0	10.632	15.4675	14.4232	2.91549	2.41149
T_24532	Hsd17b12	0.139482	25.5017	0	0.290199	4.88425	0	5.93736	8.47783	25.8879	4.33767	10.9271
T_64451	Olfr309	0	0	0	2.84395	0	0	0.911316	0.541138	0.164367	0	0.753591
T_73250	Slitrk3	0.836891	0	0.071268	0.0580398	3.27349	0	9.22363	8.52292	25.1893	1.35108	1.58254
T_33335	Smek1	0.557927	0	0	0	6.44305	0	10.0245	3.33702	11.3003	7.18205	7.38519
T_78006	Gm4567	0	0	0	0.0580398	0	0	0	3.96835	0.0821837	0	0
T_23542	Ncapg	0.139482	0	0	0	0	0	2.45779	0	1.39712	0	0.82895
T_52780	Trp53bp2	0.348704	0	0.142536	2.03139	3.89701	0.116376	7.42861	4.3742	4.88993	11.3064	6.48088
T_46012	Mrpl16	0.0697409	0	0	0	0	0	0.0276156	0.586233	0	2.13328	0.301436
T_78219	Vmn1r86	1.11585	213.015	0	0.348239	0	0	13.8907	2.93116	5.71177	0.924422	9.34453
T_76068	Vmn1r77	0.0697409	1.5001	0	0.0580398	2.28624	0	2.78918	6.89951	3.94482	0.284438	1.43182
T_33782	Prrt2	119.117	1.5001	0.35634	0.174119	0	0.232751	8.09138	28.1843	10.2319	2.91549	7.0084
T_64199	Olfr1306	13.739	9.00062	0.570144	104.356	0.0519601	0.232751	40.6778	22.0965	34.3528	25.7416	46.4212
T_37930	Anks4b	0.76715	0	0.071268	2.37963	8.2097	0	7.45622	15.197	14.7109	13.0841	15.2225
T_70660	Kcnrg	1.74352	72.0049	0.213804	53.1064	29.4614	0.290939	26.0416	7.03479	30.2847	19.5551	13.1125
T_8195	Ibsp	9.06632	0	0.213804	0.0580398	11.4832	0.0581878	5.96498	14.8362	8.5471	3.98213	2.41149
T_37547	Tmem106b	0.348704	0	0	0.0580398	2.85781	0.116376	5.79929	5.68195	2.67097	2.41772	3.76796
T_27361	Cwc15	2.23171	10.5007	0	24.3767	0.0519601	0	11.0186	3.4723	5.42412	0.853313	1.43182
T_1049	Rhoa	36.335	16.5011	0.427608	1.91531	13.4057	52.7763	55.1208	39.4129	58.8024	12.7997	18.463
T_72525	Tbc1d2	0.976373	0	0	15.3225	21.0958	0.0581878	7.76	15.7381	27.4493	9.74199	1.95934
T_64681	Olfr1484	35.8468	190.513	0.427608	31.2254	25.6683	0.232751	33.8016	24.4414	33.6131	34.5592	25.6975
T_17989	Tpmt	18.2721	24.0016	0	0	7.1705	0.0581878	4.52897	1.53322	17.5462	10.8797	5.65193
T_29490	Pbrm1	1.25534	1.5001	0	14.8001	14.8606	0.174563	6.84868	23.1337	11.4646	4.12435	20.6484
T_18960	Xlr3a	0.209223	1.5001	0	0	0	0.174563	3.03772	0.405854	2.71206	0.284438	0.452155
T_75332	Xlr3b	2.51067	21.0014	0	0.11608	7.84598	0	14.4154	23.1787	5.95832	3.7688	6.33017
T_67325	Olfr1122	2.78964	315.022	0.071268	0.406278	7.89794	0.290939	25.0198	21.9612	31.312	29.2971	44.3112
T_42485	Abca6	0.906632	1.5001	0	0.174119	0.363721	0.0581878	9.61024	9.15425	4.5201	12.373	5.95337
T_3770	Cx3cr1	2.02249	0	0.35634	0.0580398	2.96173	48.9359	20.2975	16.5949	9.28676	12.1597	25.6975
T_13629	Srgn	0.976373	0	0.071268	0	8.10578	0	12.3442	8.16217	9.28676	1.20886	3.46652
T_69507	Idi1	0	0	0	0	0	0	0.0552313	0	0	0.0711094	0
T_73264	Tmtc1	48.4699	6.00041	0.498876	8.06753	5.92345	0.116376	13.145	3.78797	12.4508	13.2263	21.7788
T_37794	Lmntd2	53.0031	3.00021	0.427608	69.3575	48.9984	71.8037	56.2807	41.1716	42.9821	51.0565	50.0385
T_52918	Tmem194	0.906632	3.00021	0	44.2263	0	0.116376	7.45622	5.72704	6.36923	1.84884	10.9271
T_29787	Mrpl45	6.4859	18.0012	132.63	36.449	1.97448	0.349127	25.8759	14.6107	27.4493	27.4482	13.9414
T_36326	Cdkn2aip	0.0697409	4.50031	0	0	0	0	0.911316	5.2761	0.45201	0.213328	0.0753591
T_31947	Rps27l	0.697409	0	0	0	0.0519601	0.0581878	4.61181	7.75631	4.27355	5.3332	19.8194
T_8770	Itch	6.06746	0	11.3316	0	0.10392	0	14.5534	9.46992	36.7361	4.05324	4.29547
T_10056	Alad	2.65015	94.5065	0.285072	205.519	19.0694	0.232751	26.8148	30.9802	40.9275	30.577	21.4773
T_57597	4833423E24Rik	1.81326	0	0	0.0580398	11.3793	0.116376	16.5418	7.66612	21.2856	6.32874	11.3792
T_6065	Gabrg3	1.46456	1.5001	0	0	12.5224	0	13.9735	10.7777	6.65688	14.6485	5.27514
T_63458	Pcdh11x	2.65015	1.5001	0.071268	0.11608	14.8606	0	4.83274	26.651	11.2592	9.74199	15.524
T_66986	Olfr790	0.906632	27.0018	0.071268	82.4165	0.571561	0.0581878	7.5943	5.09572	6.20487	2.13328	2.33613
T_52133	Grhl1	16.0404	291.02	0.071268	0.696477	26.2918	0.0581878	10.273	16.5949	24.0798	21.2617	15.9008
T_10134	Lyar	10.1822	3.00021	0.142536	20.1398	0.0519601	0.116376	6.43445	6.67404	9.61549	15.3596	5.80265
T_69864	Fbxl13	13.46	7.50051	0.213804	18.3986	28.3183	0.174563	8.14662	15.5126	11.0126	13.1552	2.78829
T_36899	Fbxo9	33.5454	22.5015	0.783947	0.0580398	7.32638	135.81	17.315	18.1732	11.1359	14.5063	13.4893
T_73165	Adam20	17.505	7.50051	0.142536	0.0580398	5.45581	0.0581878	12.5099	18.2183	17.8749	19.1284	12.6603
T_46604	Olah	26.4318	0	0.285072	0.174119	2.49409	0.116376	9.94163	14.0245	4.47901	5.90208	16.0515
T_69163	Gimap9	35.7771	7.50051	46.0391	4.2369	0.519601	0.174563	8.31231	11.0933	11.2592	7.18205	10.2488
T_64377	Olfr1029	0.278964	0	0	0	0	0	8.17423	0	0.123276	1.35108	0.527514
T_53797	Lgi3	3.27782	0	0	0	6.23521	0	5.93736	14.7911	11.4646	9.03089	15.2979
T_51932	Zfp3	0.348704	0	0	0	0	0	3.5348	0.676423	2.0135	0.853313	2.0347
T_55927	Zc3h3	20.1551	3.00021	6.91299	14.3358	0.0519601	36.4837	16.8455	12.7167	12.6563	11.6619	8.06343
T_27181	Ndfip1	0.488186	10.5007	0	0.0580398	5.04013	0	8.36754	14.2951	3.32844	1.4933	4.44619
T_64172	Olfr884	54.1887	12.0008	0.35634	10.4472	17.7704	0.174563	32.3655	25.1178	47.0912	16.4974	28.4857
T_65157	Olfr888	39.8918	123.008	0.71268	87.6981	9.87242	49.6342	12.8965	6.49366	3.69827	4.33767	12.5096
T_63963	Olfr885	0	0	0	0	0	0	0	0	0	0.355547	0
T_15499	Sel1l	2.16197	0	0	7.77733	0	13.7905	5.21936	5.54666	1.23276	0.568875	0.301436
T_78544	Plscr5	0.976373	0	0.071268	2.78591	18.3419	0	10.0797	12.6266	6.45142	1.56441	6.55624
T_9725	Lcp2	1.81326	3.00021	0.213804	0	17.4586	21.4713	8.56085	6.26818	7.31435	8.46202	3.61724
T_25769	Zc3h8	0.278964	1.5001	0	0.0580398	0	0.0581878	2.01594	8.83859	1.89022	0.995532	7.46055
T_72322	Batf3	1.67378	0	0	0.11608	2.64997	0	2.95487	12.2658	10.9715	1.4933	8.21414
T_23818	Prdx5	0.209223	0	0	0	0	0	3.97665	6.58385	3.36953	3.62658	2.11006
T_37624	Itfg1	0.348704	0	0	0	0.519601	0.174563	4.63943	4.3742	3.32844	1.35108	1.20575
T_62917	Kirrel2	35.5679	373.526	0.285072	0.812557	24.6291	0.232751	41.1197	29.6273	35.3801	25.5283	19.0659
T_34287	1700007K13Rik	0.278964	0	0	0	0	0	3.06534	0.180379	0.534194	4.76433	2.26077
T_2036	Capza2	23.154	31.5022	24.9438	22.8096	31.8515	50.507	59.9536	36.617	50.4197	16.8529	14.0922
T_49158	Ccdc122	0.0697409	3.00021	0	0	0.571561	0	4.30804	8.43273	4.56119	0.711094	3.3158
T_72756	Urb2	0.348704	0	0.071268	0.0580398	0	0	2.76156	15.7832	1.64367	1.77773	3.76796
T_49264	E2f8	0.906632	0	0.071268	0.0580398	16.5233	0	10.273	6.44856	6.57469	2.13328	2.41149
T_46516	Rdh10	0	0	0	0	0	0	0.0552313	3.06645	0.123276	1.20886	0.82895
T_78252	Gm17677	1.883	0	0.071268	2.20551	9.04106	7.85535	14.1116	16.7302	9.86204	3.34214	2.41149
T_66133	Olfr1477	32.7085	15.001	0.783947	88.7428	19.537	133.308	55.8665	86.7625	37.4347	75.1626	44.2358
T_59343	Gys2	2.85938	25.5017	0.142536	0.11608	74.0432	8.20448	20.9879	33.2349	34.1062	39.7502	23.6628
T_42160	Slx1b	0	0	0	0.0580398	0	0	0.220925	6.9897	0.493102	0	0.678232
T_51841	Phf21a	14.5758	93.0064	0.71268	0.754517	50.817	175.669	20.7394	14.9264	15.0807	22.8261	9.72133
T_13529	Ppic	9.97295	3.00021	0.213804	51.4813	19.1213	0	12.9241	11.3639	12.3276	15.6441	30.8219
T_17754	Tlx2	19.5972	1.5001	0.285072	0.11608	9.19694	0.0581878	9.74832	10.8679	14.8752	8.03536	10.3242
T_44227	Arhgap10	1.5343	0	0.142536	0	1.45488	0.174563	17.4807	5.18591	8.75256	6.89761	3.39116
NTC_2	BRDN0000737693	1.883	13.5009	0.213804	10.0409	38.7103	0.116376	24.8541	35.7602	10.5606	13.5108	16.2022
T_25469	Zfp109	0.139482	0	0	0.290199	0	0	0.938932	0.992086	2.95861	0.711094	1.05503
T_40102	Parn	0.488186	1.5001	0	0.348239	4.20877	0.116376	3.64527	16.7302	3.86263	13.8663	4.52155
T_39125	Slc22a23	62.3484	3.00021	151.444	0	8.78126	0.174563	13.8907	13.2128	7.93072	10.5242	14.695
NTC_3	BRDN0000737637	5.50953	0	5.91524	0	15.2243	0	5.32982	5.77214	9.28676	2.55994	6.78232
T_59488	Klc3	16.8773	0	0.071268	0	0.831362	17.5727	7.09722	11.409	5.95832	11.5197	16.3529
T_56114	Fgd4	10.9493	0	0.071268	5.51378	6.18325	0.0581878	7.20768	11.6796	10.8893	8.88867	6.33017
T_19042	Ywhaz	0.418445	0	0.213804	0.348239	48.9464	0.174563	7.12484	11.0031	4.56119	3.62658	9.49525
T_24493	Stam2	0.836891	1.5001	0	0.11608	6.85873	5.46965	12.6204	8.65821	17.6695	0.924422	2.18541
T_33277	Gtf2f2	0	0	0	0	0	0	0	0	0	0	0
T_43234	Memo1	1.25534	3.00021	0.071268	4.12082	38.3985	0.116376	7.04199	12.7618	5.75286	3.34214	10.0981
T_27852	Mrps16	2.16197	16.5011	0.142536	127.455	0.10392	49.2269	8.91985	3.69778	7.68417	14.7196	22.8338
T_35050	Fyttd1	4.04497	3.00021	0.285072	0.290199	13.8733	88.5036	15.2438	18.0379	16.108	6.32874	7.30983
T_38657	Cul4b	0.348704	1.5001	0.071268	11.724	0.0519601	0	3.7005	0.0450948	0.123276	0.213328	0.904309
T_26239	Trpm7	0.348704	0	0	0.0580398	0	0	0.828469	5.81723	4.43792	2.55994	1.50718
T_29976	Timm21	58.3034	10.5007	198.339	98.1453	11.2753	0.407314	16.6799	12.2207	14.7109	10.0264	22.9845
T_12695	Pde1b	3.4173	27.0018	0	0.11608	0	0.174563	8.39516	6.49366	7.47871	2.70216	2.63757
T_76111	Gm14781	57.327	0	0.142536	0	0	0.0581878	0.276156	0.135285	0.205459	0.568875	0
T_32754	Sirt5	6.34642	0	0.071268	11.3178	2.90977	0.174563	19.8004	18.4889	14.0123	31.5015	6.55624
T_73657	Olfr1480	0	0	0	0	0	0	2.6511	1.21756	0.369827	0.711094	0.226077
T_3861	Cyp2c29	0.278964	31.5022	0.35634	354.565	12.3665	0.290939	5.74405	6.67404	11.0948	0.995532	3.24044
T_57046	Suco	0.418445	4.50031	0.071268	0.0580398	0	0	6.8763	15.197	5.17757	3.83991	1.43182
T_78355	Speer4c	0	0	0	0	0.0519601	0	2.87203	0.270569	1.56149	0.0711094	0.527514
T_18752	Vipr2	25.3857	0	0.285072	5.3977	32.4231	0.0581878	4.25281	17.7674	9.90313	4.83544	13.3386
T_65947	Olfr152	0	0	0	0	0	0	2.56826	1.62341	2.79424	0.213328	1.80862
T_17613	Thra	7.32279	3.00021	0.285072	0	1.24704	45.0955	25.7102	34.9034	5.46521	23.2528	16.9558
T_5042	Stx2	2.99886	27.0018	0.285072	0.11608	21.7713	31.8869	25.0198	16.8655	20.587	14.3641	7.38519
T_21961	Fbxl17	0	0	0	0	6.33913	0	1.57409	1.12737	3.28735	0.213328	0.904309
T_6968	Nr3c1	0.976373	7.50051	0	0.11608	1.71468	0	10.1902	13.9343	14.2589	2.20439	4.29547
T_12979	Pik3cd	0.0697409	0	0	0	14.8606	0	4.66704	4.01344	6.32814	11.2353	8.21414
T_14320	Rab6a	5.64901	4.50031	0	0	0.363721	0	3.50719	0.180379	3.98591	4.76433	1.58254
T_65812	Olfr968	1.1856	9.00062	0	8.53185	50.5052	0.116376	9.25124	12.9873	15.9025	16.4263	21.8541
T_22342	Ccdc39	0.418445	0	0	0	10.1322	0	5.96498	1.89398	6.98561	3.12881	2.78829
T_7125	Guca2a	0.209223	0	0	0.11608	0.571561	0	5.08128	1.93908	2.79424	3.27103	0.527514
T_23908	Ap3m1	1.04611	12.0008	0.071268	0.580398	0	30.4904	6.29637	5.41138	8.34164	2.13328	3.99403
T_48566	Fam111a	1.04611	10.5007	0	0.0580398	6.59893	0.0581878	14.3049	11.1384	13.8069	7.96425	3.91867
T_75927	Gm14347	0	0	0	0	0.259801	0	0	0.992086	0.410918	0.213328	0
T_2748	Cenpc1	0	0	0	0	0.259801	0	0.414235	1.7136	0.0410918	0	0.301436
T_31221	4930548H24Rik	0.209223	13.5009	0	0.0580398	28.8898	0	2.84441	6.0878	3.45171	0.995532	3.24044
T_35515	Gtf3c5	0.348704	0	0	0	0.415681	0.0581878	2.76156	0.992086	4.27355	1.56441	1.73326
T_12705	Pde3b	1.883	16.5011	0.071268	8.64793	3.84505	0.0581878	26.3453	26.3354	23.9154	35.3414	20.2716
T_60737	Gm4906	0	0	0	0	0.675481	0	1.96071	1.7587	4.43792	0.355547	0.753591
T_77802	Gm14479	0	0	0	0	0	0	0.110463	0.541138	0.123276	0	0.452155
T_71504	Gm5132	0.139482	1.5001	0	0	0.727442	0	3.61765	1.44303	5.62958	0.142219	7.15912
T_67400	Olfr362	0.836891	1.5001	0	0	0	0.174563	4.03188	4.01344	1.43821	2.34661	1.73326
T_22338	Rnf24	0.488186	0	0	0	16.4714	0.0581878	7.29053	2.79588	6.12268	2.20439	1.43182
T_2943	Clcn5	44.9131	0	0.926483	0	0.987242	125.686	19.8004	3.60759	21.3267	10.4531	3.24044
T_66794	Olfr874	1.1856	1.5001	0.071268	16.5994	0	0	11.7366	5.00553	9.36894	2.48883	3.76796
T_12152	Olfr23	0.557927	0	0.142536	0.0580398	0.779402	0	7.15245	4.3291	3.98591	2.13328	8.81702
T_3141	Coch	0	0	0	0	0.311761	0	0.386619	1.80379	4.43792	0	0.0753591
T_51491	Vmn1r199	0.209223	0	0	0	2.49409	0	2.70633	2.25474	2.5066	0.639985	0.527514
T_70467	Gpr183	9.41502	12.0008	0.570144	14.9162	50.3493	92.1694	57.3301	32.2879	41.9137	23.3239	23.3613
T_51597	Vmn1r212	10.8098	16.5011	0.213804	51.075	5.14405	44.921	14.2497	15.5126	27.8603	12.0175	19.2166
T_65326	Olfr1391	34.8007	0	0.071268	0	1.0392	0	6.98676	5.41138	10.7661	1.84884	2.41149
T_16828	Slk	43.3788	1.5001	119.445	8.64793	0.0519601	0.116376	15.9895	15.5577	7.43762	9.95532	18.6891
T_73688	Bex4	2.16197	3.00021	0	0	0	0.174563	24.357	18.9849	10.7661	2.34661	11.0024
T_17305	Tcp10a	48.7489	34.5024	0.285072	37.2035	0.10392	29.2103	11.8195	24.8473	12.0399	20.5506	27.7322
T_73266	Tmtc1	75.1807	300.021	0.641412	31.3415	27.6947	0.581878	34.9338	39.6835	31.7229	45.6522	54.0325
T_3308	Cox7a1	0	0	0	0.0580398	0	0	0.579929	2.16455	0.410918	0.568875	0.226077
T_28528	Dda1	0.348704	19.5013	0.071268	0	0.883322	0	3.78334	2.20965	1.15057	4.47989	5.3505
T_44883	Slc16a3	22.6658	36.0025	0.213804	17.0057	0.15588	0.0581878	24.5227	33.0996	23.3813	40.8168	39.6389
T_66428	Olfr473	11.6467	1.5001	0.071268	0.0580398	83.9156	0	7.18007	7.93669	16.6422	2.84438	5.65193
T_70866	Olfr1193	0.906632	6.00041	0	0	25.9281	0	9.63786	16.9557	10.5195	3.83991	8.36486
T_1588	Bcl2l11	0.139482	0	0	0	0	0	2.45779	0.856802	2.09568	0	0.376796
T_23988	Fmo2	3.90549	3.00021	0	19.7916	25.0448	0.232751	18.8339	19.481	20.3816	10.8086	26.3003
T_47203	Psip1	0.0697409	1.5001	0.142536	19.0951	0.883322	0	2.34733	1.48813	6.16378	4.69322	1.95934
T_2033	Capza2	33.6151	28.502	0.427608	0.0580398	45.3612	24.7298	13.5869	5.09572	5.34194	10.6664	13.5646
T_73195	Gm5382	0.418445	1.5001	0	0	0.415681	0.0581878	4.22519	2.6606	3.94482	0.639985	2.56221
T_37726	Ppp2r2a	1.46456	30.0021	0.213804	0.0580398	2.75389	28.6866	14.2221	24.5316	5.30085	8.46202	15.6747
T_59642	4931406P16Rik	0.348704	0	0.071268	0	0.987242	0.116376	5.3022	1.89398	2.75315	4.19545	3.16508
T_7334	Hal	0.0697409	0	0	0	4.10485	0	0.359003	2.39003	3.49281	3.91102	3.39116
T_66571	Olfr665	3.83575	30.0021	0.71268	387.125	78.096	0.349127	35.2928	24.4865	19.8474	48.5677	26.9786
T_23199	Gpatch11	16.1101	1.5001	0.142536	0	2.80585	0.0581878	10.1349	3.38211	12.0399	5.83097	3.76796
T_64160	Olfr1275	18.1326	52.5036	0.213804	189.79	5.50777	119.11	21.0707	18.8045	36.243	26.3816	22.457
T_70328	Tmem154	18.5511	6.00041	0.285072	11.0276	8.00186	0	15.6857	24.261	14.6287	17.4218	26.8278
T_43943	Prr15	12.8323	10.5007	0	19.4433	36.9956	0.0581878	1.90548	8.52292	2.34223	15.6441	7.38519
T_44722	Lysmd3	4.67264	18.0012	0.498876	82.3584	17.5625	81.812	29.5487	34.5877	24.5318	33.7059	26.225
T_25915	Bin3	20.713	157.511	0.498876	20.43	4.62445	0.232751	21.0984	39.3678	23.4634	13.3686	37.3028
T_60992	Npc1l1	3.4173	3.00021	0.213804	14.2778	30.7604	49.9251	22.2306	32.333	24.8195	26.3816	33.0073
T_54703	Slc26a10	3.62653	15.001	0.071268	8.06753	1.71468	0	11.1015	20.5182	17.8339	17.1374	12.3589
T_54722	Gls2	0.697409	3.00021	0.071268	32.154	0	0	3.7005	19.5712	3.98591	9.88421	11.5299
T_38913	Mon1a	140.737	126.009	305.811	0.522358	0.519601	0.756441	15.9066	26.8314	13.5192	28.5149	14.8457
T_9416	Klrc1	0	0	0	0	0	0	1.15986	3.83306	2.62988	1.27997	1.05503
T_46912	Ugt2b38	10.0427	1.5001	0.142536	0.0580398	13.0939	0.116376	17.8121	32.829	9.69767	17.1374	17.7094
T_66359	Olfr608	2.37119	21.0014	0.142536	138.889	13.042	0.0581878	22.2582	20.6083	21.9019	9.8131	11.0778
T_39633	Tex19.1	8.64787	3.00021	0.142536	6.38438	0.10392	24.2061	13.2003	15.7832	13.2316	5.97319	10.0228
T_37558	Ces2f	0	0	0.071268	0	0	0	0.303772	0.360759	0.287643	0	0.0753591
T_15364	Msr1	0.627668	1.5001	0.071268	2.78591	5.35189	0	5.85452	11.4541	19.4775	3.69769	4.14475
T_34682	Afg3l2	1.32508	4.50031	0	85.0863	6.65089	0	12.3718	7.39555	9.90313	6.75539	3.08972
T_47443	D330045A20Rik	0.557927	0	0	0	7.01461	0	5.21936	9.15425	2.91752	3.41325	0.301436
T_6003	Gab1	17.1563	3.00021	0.071268	26.1759	1.87056	0.0581878	13.366	13.7088	16.4367	4.62211	10.0981
T_37639	Apol6	2.30145	6.00041	0.071268	10.3311	15.4322	0.232751	20.6841	2.84097	9.49221	6.96872	7.0084
T_36775	Chd6	1.46456	1.5001	0	0.232159	10.8077	0	7.67715	12.5364	4.10918	15.7152	3.39116
T_78291	Gm19345	3.20808	0	0.213804	6.15222	0.363721	73.0839	1.98833	5.09572	7.72527	14.4352	6.40553
T_27485	Apoa5	0.76715	6.00041	0	0	4.05289	0	8.56085	4.64477	9.5744	0.568875	1.13039
T_19163	Zfp35	0.627668	0	0	0.0580398	12.0547	0.0581878	11.1291	6.53875	16.1491	13.0841	18.463
T_14819	Rock2	4.11471	0	0.498876	3.42435	11.5871	0.0581878	20.8774	8.92878	25.8057	7.46649	6.17945
T_34412	1700025F22Rik	0.139482	0	0.071268	0.0580398	25.0448	0	4.11473	8.79349	2.91752	1.63552	3.54188
T_3144	Coch	32.4295	0	0.213804	0	18.4458	34.9127	7.62192	7.21517	5.42412	3.55547	7.61127
T_62267	Ccdc144b	0.418445	3.00021	0	32.9666	0.0519601	0	7.48384	3.5174	5.42412	2.84438	4.29547
T_16845	Wnt8a	16.1799	3.00021	0.285072	0	39.6975	0	12.5927	6.89951	18.327	14.0797	15.3733
T_52682	Samd9l	3.0686	0	0.213804	0.174119	3.01369	44.3391	26.7596	19.7966	3.82154	13.1552	11.9821
T_66798	Olfr876	0.139482	4.50031	0	0	0	0	0.331388	4.64477	0.328735	0.639985	0.376796
T_64768	Olfr145	240.536	6.00041	0.71268	62.6249	0.0519601	0.116376	4.47373	3.56249	16.8887	37.688	10.6256
T_73649	Olfr1380	0.976373	1.5001	0.071268	0.0580398	33.93	0	10.0521	3.5174	4.64338	6.11541	9.34453
T_64137	Olfr1382	9.5545	3.00021	0.142536	0	0.0519601	0.232751	13.1174	6.44856	18.6968	10.9508	3.3158
T_68864	Olfr1371	18.9695	0	0	0.174119	7.37834	0	6.90391	9.74048	15.9025	7.5376	6.48088
T_42550	0610040J01Rik	4.04497	10.5007	86.0917	0.464318	11.3793	0.232751	8.53323	6.26818	11.3824	6.18652	10.5503
T_21336	Atp5o	0.209223	0	0	0	0	0	0.773238	2.84097	4.84884	6.11541	2.11006
T_58720	Kmt2c	0.348704	0	0.071268	8.29969	1.92252	0.0581878	6.15829	7.17008	6.45142	4.05324	6.25481
T_58255	Zbtb5	0.76715	1.5001	0	0.174119	24.8369	4.36408	12.0404	28.7254	12.6974	14.5063	11.9821
T_19836	Rnasel	8.22943	3.00021	0.071268	0	9.92438	0.0581878	12.427	11.1835	13.2727	10.1686	7.68663
T_5866	Brd2	0.0697409	0	0	0	0	0	0.248541	0.450948	5.21866	2.13328	1.28111
T_38310	Brf1	0	0	0	0	0	0	0	0.360759	0	0	0
T_2294	Ccng2	3.0686	9.00062	0	0	28.1104	0	4.97082	1.35285	15.9847	9.8131	3.08972
T_5704	Foxf2	35.7771	4.50031	0.213804	0.174119	15.7439	0.465502	30.0182	31.0252	27.8192	9.45755	8.6663
T_22058	Fbxl8	0	0	0	0	0.311761	0	0	0.135285	1.35603	0	0
T_48258	Zc3h7a	3.69627	0	0.213804	0	19.1213	66.9159	16.1275	11.7698	12.4508	11.1642	13.7907
T_65328	Olfr1381	0.278964	0	0	0	0.259801	0.116376	7.06961	0.315664	1.76695	2.70216	1.80862
T_65140	Olfr877	45.0526	169.512	0.997751	50.5526	101.946	38.6367	93.0923	71.5204	63.8156	57.9542	61.1162
T_50125	Tas2r116	66.9513	21.0014	0.570144	16.019	0.623521	121.263	14.6639	7.8465	13.1905	9.102	4.59691
T_37725	Prmt3	0.488186	102.007	0	0.232159	0	0	4.86035	1.7136	2.9997	0.142219	14.9965
T_24658	Cyp3a25	1.04611	1.5001	0.071268	0	10.7557	0.174563	12.648	20.9691	18.9433	27.5193	28.7872
T_17956	Tpbg	0.348704	1.5001	0	17.528	0	0	2.26448	2.75079	4.43792	0.0711094	0.527514
T_72066	Lrch1	0	0	0	0	0	0	0.110463	0	0	0	0
T_7480	Heph	0.139482	0	0	0	0.0519601	0	6.7106	0.901897	1.43821	1.63552	2.86365
T_60954	Tmtc3	56.3506	45.0031	0.71268	23.6802	40.0612	70.5818	56.0598	69.7166	53.7892	63.1451	41.5229
T_20663	Zw10	0.976373	4.50031	0	0.522358	3.63721	0.0581878	25.7102	10.1914	8.34164	11.6619	13.4893
T_55318	Mgat2	1.60404	1.5001	0.071268	0	7.84598	0.174563	14.3878	15.6028	18.6557	6.89761	8.44022
T_29100	Cfap97	84.3167	34.5024	0.926483	63.6696	105.271	55.5693	52.2764	48.3868	50.9128	31.1459	50.566
T_47191	Spty2d1	9.27554	13.5009	0.213804	0.11608	42.8151	34.9127	19.9385	9.83067	23.2169	10.9508	13.7907
T_65487	Olfr96	0.76715	1.5001	0.071268	0.0580398	0.571561	0	6.07544	5.14081	2.83534	4.62211	0.602873
T_20752	Sec23b	4.81212	0	0.071268	0	1.76664	0.174563	19.11	7.8916	38.914	9.45755	7.98807
T_65366	Olfr891	76.1571	4.50031	0.641412	7.54517	9.04106	0.698253	61.5	71.5204	82.7179	43.3767	70.1593
T_37206	C2cd2l	2.51067	3.00021	0.142536	2.32159	23.5379	0.290939	24.716	16.4145	20.7514	8.95978	23.0599
T_14915	Rpl30	0	0	0	0	0.467641	0	0.414235	0.315664	1.43821	0.426656	0
T_76837	Tas2r103	9.27554	24.0016	0.071268	9.0542	16.7312	0.116376	41.5063	21.871	22.9292	13.0841	17.408
T_65993	Olfr1112	26.4318	15.001	0.427608	5.57182	2.28624	0.232751	17.5083	17.7223	8.34164	12.0175	2.33613
T_41790	Nme5	104.542	34.5024	0.71268	5.57182	30.2408	107.706	45.2344	41.0814	44.6257	23.1106	22.6077
T_78603	Gm21637	0	0	0	0	0	0	0	0	0	0	0
T_55156	Cd300lb	0.488186	13.5009	0	0	0.10392	0	5.66121	10.8679	22.8882	11.9464	8.89238
T_23265	Pmm2	1.32508	4.50031	0	13.4652	7.48226	0	12.6204	23.0886	18.0804	18.5596	15.4486
T_74253	Slc28a1	28.5938	1.5001	0	8.24165	4.78033	12.2194	21.4297	9.28954	32.0927	12.7997	8.13878
T_23893	Apom	0.278964	4.50031	0	41.2663	0.363721	0	1.27032	2.25474	0.821837	0.142219	0.753591
T_16806	Stip1	7.18331	0	0	0	0	0	0.248541	0.0450948	0.821837	0.355547	0
T_75252	Vmn2r77	0.906632	0	0.071268	0	2.96173	0.116376	15.0505	8.11707	11.9988	4.551	9.49525
T_23496	Cacng3	2.78964	0	0	0.0580398	3.94897	0.116376	8.80939	9.01897	4.76665	2.2755	4.29547
T_47603	Tmem17	1.60404	13.5009	0.285072	13.8135	12.0547	16.8163	22.3963	19.7515	20.5048	17.7773	9.72133
T_10064	Klrb1a	70.3686	4.50031	0.570144	11.2017	2.90977	0.349127	37.5297	35.8053	26.0111	20.5506	21.1759
T_67495	Olfr1062	0.278964	0	0	0	0.0519601	0	0.745622	1.12737	1.35603	1.77773	6.55624
T_31917	Ccdc70	0.209223	0	0	0	4.31269	0	4.28043	0.946992	4.56119	1.63552	0
T_22837	Sult1d1	0.76715	6.00041	0.285072	74.8133	36.7878	0.116376	19.9385	3.83306	8.71147	5.19099	3.54188
T_31249	Alkbh8	0.76715	1.5001	0.142536	6.09418	1.5588	0.349127	11.2396	7.48574	10.3551	7.89314	6.17945
T_29349	Mfsd1	8.64787	1.5001	0	0	0	0	6.82106	5.41138	2.05459	0.426656	0.376796
T_34129	Snx24	0.278964	0	0	0	0	0	4.0595	0.496043	0.739653	1.56441	1.35646
T_25656	Nelfcd	0.348704	0	0	0	0.0519601	0.0581878	3.89381	3.33702	1.06839	1.42219	0.301436
T_27824	Thoc7	0.278964	0	0	0.0580398	0.883322	0	0.938932	0.992086	0.164367	4.76433	1.58254
T_29769	Thap4	0.697409	4.50031	0	0	10.1842	0	9.69309	11.9501	23.7922	6.8265	8.89238
T_41924	2010109A12Rik	11.3678	27.0018	17.3181	0	0.831362	0.116376	5.90975	1.26266	4.27355	0.497766	0.527514
T_32147	Rpl22l1	0	0	0	0	0	0	1.10463	5.05062	7.76636	6.54206	4.82298
T_73529	Mrgprb3	35.8468	0	0.142536	0.174119	34.9172	0.0581878	12.3442	5.231	14.5054	2.13328	4.82298
T_21413	Slco1a4	52.7241	0	0.285072	0	2.49409	0.0581878	5.63359	0.496043	0.575286	2.13328	3.01436
T_38232	Kcnk10	5.50953	1.5001	0.427608	0	7.01461	75.4696	19.469	15.4675	12.2454	14.1508	18.9905
T_33280	Rabl2	0.139482	0	0	0	0	0.0581878	8.39516	0.405854	4.72556	0.568875	3.61724
T_76530	Vmn1r224	1.883	30.0021	0.071268	18.3986	26.9153	0.232751	27.3947	23.7199	23.3402	7.46649	24.341
T_12942	Phkg1	0	0	0	0	0	0	0.497082	0.225474	1.0273	0.0711094	0.0753591
T_38377	Amer1	41.7051	7.50051	0	0.0580398	21.8232	0.174563	4.66704	8.7484	5.50631	0.639985	4.82298
T_26806	Nrgn	28.4543	0	0.071268	0.0580398	0.727442	0	9.63786	7.75631	15.0807	8.46202	5.19978
T_25350	Ralgapa1	17.3655	15.001	0.071268	30.5289	9.2489	0.349127	39.0209	15.7832	36.9416	6.25763	16.8804
T_63168	Phlpp2	1.46456	4.50031	11.973	0.11608	0.10392	0	7.20768	7.26027	22.2718	15.3596	13.64
T_32106	Zwilch	1.67378	0	0.071268	0	6.91069	26.0099	19.6347	10.6424	12.1632	5.40431	6.40553
T_30330	Rpl39	0	0	0	0	0	0	0	0	0	0	0
T_48987	U2af1	0	0	0	0	0.0519601	0	0	0.225474	0.0821837	0	1.95934
T_32434	Rpl39l	0.418445	18.0012	0	0.11608	7.37834	0	2.23687	17.0008	6.32814	3.48436	4.89834
T_15005	Rps18	0.0697409	0	0	0	0.883322	0	2.73395	0	0.410918	0.0711094	4.14475
T_58616	Aadacl3	1.60404	4.50031	0.35634	29.5422	0.675481	44.1063	8.45039	8.97387	10.8072	4.90655	5.3505
T_76682	Gm12887	6.20694	15.001	0.071268	61.348	41.1524	16.8745	18.033	24.2159	31.0243	15.2885	20.573
T_38734	Ints8	0.139482	0	0	0.696477	2.49409	0.0581878	2.51302	5.05062	10.6017	2.2755	4.14475
T_18212	Ttk	0.697409	0	0	0	0	0.0581878	0.497082	3.42721	1.27385	11.9464	1.73326
T_12395	Ott	11.0191	0	0.213804	0	0.0519601	0.0581878	4.77751	1.08228	3.57499	0.213328	0.527514
T_67048	Olfr340	0	1.5001	0	0	0.779402	0	0.110463	3.15664	2.95861	2.63105	0.527514
T_63238	Nxpe4	9.69398	0	0.142536	0	26.8114	10.8229	25.1579	23.314	12.9439	8.03536	10.7764
T_54075	Tmprss13	0.557927	0	0	0	0	0.0581878	3.81096	0.315664	0.534194	6.61317	0.904309
T_13299	Pltp	1.04611	13.5009	0.285072	14.3358	27.8506	0.0581878	10.5216	7.66612	13.0672	5.2621	3.46652
T_66304	Olfr507	18.0629	0	0	0.522358	12.8341	0.116376	24.9369	28.1392	10.5606	2.34661	7.38519
T_64761	Olfr510	0.488186	13.5009	0.071268	0.0580398	6.23521	0.174563	7.89807	8.97387	3.08189	0.853313	1.6579
T_41099	Ccdc7	1.32508	6.00041	0.071268	26.5242	35.177	0.174563	29.1621	5.09572	16.2724	13.4397	6.02873
T_7895	Hoxd8	0.976373	18.0012	0.071268	25.8857	0	0	8.50562	3.33702	4.5201	1.06664	3.3158
T_60973	Myrfl	1.60404	0	0.213804	0.11608	29.2016	57.8968	8.45039	3.5174	6.90343	12.7286	4.37083
T_18975	Xpa	0	0	0	0	0	0.116376	1.90548	0	2.83534	0.213328	0.678232
T_48025	AW209491	1.74352	7.50051	0.213804	8.64793	2.49409	0.232751	23.1143	8.7033	8.79365	16.3552	9.79669
T_9753	Ldlr	1.95275	0	0.142536	17.4119	20.4723	0.349127	22.203	16.64	5.83504	14.3641	18.3876
T_28303	Rsl1d1	0.488186	1.5001	0	0	0.0519601	0	1.65694	1.12737	2.13678	8.3198	0.527514
T_28017	Rmdn1	22.3868	36.0025	0.213804	0.11608	81.0578	0.174563	33.5254	18.8947	36.8183	14.6485	24.1903
T_28134	Gmpr	9.2058	16.5011	53.2372	0.406278	0.831362	0.116376	8.89224	21.8259	20.0117	11.9464	20.573
T_9732	Ldb1	36.8929	18.0012	0.142536	0	21.3556	0.116376	7.2353	11.905	8.21837	7.75092	16.2022
T_4860	Elk4	1.11585	0	0	7.77733	0	0.116376	11.8471	11.9501	11.8344	6.75539	7.30983
T_47625	Cuedc1	1.1856	12.0008	0.071268	0.0580398	15.9518	0	9.44455	17.7223	14.0534	2.84438	9.19381
T_18509	Usp4	97.986	3.00021	0.142536	0.0580398	11.8469	0.232751	19.8004	16.2341	18.6557	10.0975	22.6831
T_31190	Lyrm5	5.23057	78.0053	0.071268	0.11608	32.7349	0	7.48384	2.93116	12.9439	18.4884	13.4893
T_1306	Atp7b	4.11471	6.00041	0.142536	5.3977	38.7622	127.373	13.1727	16.2792	14.1356	13.8663	15.9761
T_39483	Ms4a13	0.906632	0	0	0	4.15681	0	21.8716	4.28401	5.0132	1.77773	5.19978
T_55525	Kdm1b	1.32508	0	0	7.48713	0	0	8.03615	4.23891	6.20487	3.55547	2.0347
T_60029	Sorbs2	0	0	0	0	0	0	0.138078	2.6606	1.15057	0	4.89834
T_77320	Rhox2b	47.7725	22.5015	9.69244	11.608	47.8033	0.116376	13.9183	29.6724	31.0243	33.4925	40.9954
T_74378	Rhox2d	0	0	0	0	0.0519601	0	0.469466	1.57832	3.12298	1.42219	0.452155
T_77328	Rhox2c	1.1856	10.5007	0	38.4804	3.37741	0.0581878	4.19758	11.5894	11.2592	25.3861	9.79669
T_31951	Atp5g2	33.2664	1.5001	0.285072	0.11608	13.4057	0.116376	18.1159	6.49366	13.0261	10.0264	6.6316
T_39149	Golim4	0.76715	0	0	0	0	0.0581878	10.7149	3.69778	6.94452	4.47989	7.98807
T_5176	Khdrbs3	2.02249	0	0.142536	0	0	50.0415	7.48384	0.631328	0.0821837	5.3332	6.25481
T_15869	Six4	0.557927	0	0	0.11608	0.831362	0	8.00854	2.6155	2.79424	0.639985	10.2488
T_9403	Klra7	0.418445	0	0.071268	0	2.39017	0	4.03188	1.7136	6.61579	1.06664	1.35646
T_33747	Snrpa1	0.139482	0	0	0	0	0	1.90548	0.315664	0.45201	0.0711094	0.150718
T_43202	Dcun1d5	30.6163	3.00021	0.071268	0.0580398	6.02737	0	3.09295	11.7698	4.5201	3.55547	1.80862
T_52392	Gm609	210.478	3.00021	0.926483	16.1351	15.3282	100.665	21.9268	15.8734	8.71147	12.5153	5.12442
T_51241	Oosp1	4.04497	1.5001	0.427608	0.0580398	11.4312	0.640066	53.6848	19.5261	33.7364	35.128	28.6365
T_22714	Ccdc59	23.5724	1.5001	0.285072	1.39295	8.7293	0	13.145	3.65268	2.17787	0.711094	3.08972
T_62739	Ppm1k	0.76715	7.50051	6.27158	2.32159	24.1095	0	5.96498	10.2816	7.43762	7.03983	2.11006
T_65182	Olfr1510	2.02249	15.001	0	0.580398	2.70193	0.0581878	18.8615	14.1598	22.6416	9.17311	6.70696
T_25866	Dnajb7	0.76715	0	0.071268	0	0.10392	0.232751	10.4387	0.721517	3.12298	2.98659	8.2895
T_15021	Rps3a1	0	0	0	0	0	0	0.0828469	0.0450948	0	0	0.150718
T_66983	Olfr802	86.0603	34.5024	35.634	4.12082	38.8142	31.5378	46.4495	35.0387	38.051	19.0573	18.6137
T_4781	Ei24	0.139482	0	0	0	0	0	4.50135	0.811707	1.06839	0	1.88398
T_47790	Zfp120	0.557927	0	0.142536	5.04946	4.46857	0	2.01594	0.180379	1.43821	1.4933	0
T_66134	Olfr1477	0.209223	12.0008	0	1.56707	0.363721	0	4.55658	7.62103	5.09539	1.13775	2.33613
T_17922	Tom1	44.6342	24.0016	0.641412	12.5366	28.0585	67.9051	39.2971	27.6882	35.339	22.115	22.0049
T_47793	Zfp119a	12.6928	1.5001	50.4577	1.62511	7.89794	0.290939	24.7989	27.8686	22.3129	18.1329	17.3326
T_14363	Rad23b	59.2798	12.0008	0.213804	0.232159	34.2937	0.0581878	25.1302	18.8947	26.2988	10.9508	14.9965
T_74396	Ccdc160	7.88072	0	0.071268	1.62511	0.415681	0	0.911316	2.93116	1.47931	4.26656	1.6579
NTC_4	BRDN0000738185	32.848	3.00021	3.42086	6.50045	3.16957	17.7473	36.1765	20.6534	41.7904	7.75092	20.8745
T_41650	1700006E09Rik	0.418445	0	0	0	2.18232	0	6.95914	3.42721	16.2724	1.4933	5.87801
T_26274	Efemp2	0.488186	7.50051	0	21.2426	0.0519601	0	2.62349	4.82515	0.575286	4.26656	3.39116
T_62009	Carf	39.6128	0	0.071268	0	9.61262	0.0581878	1.73979	6.89951	3.69827	0.853313	1.35646
T_49847	Shroom2	0.557927	0	0	0	0	0	2.70633	0.405854	8.17728	0.213328	2.93901
T_51172	Cd209c	4.46342	6.00041	0.213804	24.8991	5.61169	0.232751	5.57836	2.16455	10.3962	5.68875	11.1531
T_66592	Olfr655	4.9516	25.5017	0	0	9.7685	0.116376	14.084	6.0878	16.2313	3.55547	9.57061
T_36142	Prdm5	26.8502	13.5009	0.213804	5.92006	0.0519601	0	3.7005	6.9446	1.89022	2.20439	6.10409
T_33611	Cdkal1	14.2271	48.0033	0.213804	0.0580398	23.8497	53.8819	24.0256	11.4992	12.9028	7.18205	3.39116
T_52742	Gen1	0.557927	4.50031	0.071268	0.0580398	0	0	7.84284	7.62103	13.2316	1.35108	1.58254
T_64323	Olfr1162	27.1989	1.5001	0.498876	8.99616	39.3338	96.359	19.4138	21.4651	34.3117	12.1597	14.2429
T_35820	Ckap2l	6.1372	12.0008	0.997751	0.11608	7.01461	181.488	27.5328	30.0783	23.2991	15.573	11.6053
T_41424	Ccdc146	1.1856	4.50031	0	0.0580398	0	20.3657	3.83857	11.7698	2.75315	13.9374	4.82298
T_38999	Hspb11	8.85709	0	0.213804	5.1075	0.15588	0.0581878	25.3788	24.0355	14.7931	7.5376	8.74166
T_64536	Olfr955	15.1338	3.00021	0	0	0	0	2.45779	0.901897	1.31494	0.284438	0.150718
T_62828	Slc13a4	59.5587	33.0023	0.427608	57.9237	4.26073	16.5253	34.5472	16.5949	49.7622	17.8485	47.4009
T_74795	Iqgap2	211.594	9.00062	0.783947	36.2168	17.5106	0.232751	25.9311	30.7998	31.3531	25.9549	24.0396
T_29341	Nhlrc2	16.5983	22.5015	0.071268	0.0580398	17.4066	0.232751	19.5243	15.7832	9.98532	23.4661	28.4857
T_51333	Vmn1r5	3.76601	0	73.8336	0	0	0.0581878	6.32398	2.57041	4.72556	1.56441	10.2488
T_16185	Sms	3.90549	64.5044	0.213804	9.0542	18.238	77.5061	40.1531	48.4769	56.0904	31.4304	46.6473
T_28738	3110001I22Rik	1.81326	57.0039	0.142536	0.290199	21.9791	18.5619	22.2306	12.4913	16.9709	3.41325	10.0981
T_18884	Wnt2	0	0	0	0	0	0	0.414235	2.16455	0	0.213328	3.39116
T_72646	4922502D21Rik	64.9985	19.5013	0.997751	0.232159	62.2482	176.251	35.0443	34.723	37.4758	62.2918	42.5025
T_37884	Ddx42	1.25534	0	0.213804	0	16.887	0	4.25281	10.5071	12.985	31.9992	4.74762
T_20879	Ddx24	0.0697409	16.5011	0.071268	0.0580398	8.31362	0	1.85025	0.766612	1.19166	3.0577	0.904309
T_28532	Slc30a7	7.18331	9.00062	0.071268	6.96477	1.45488	0	10.9358	8.56802	8.50601	5.61764	12.1328
T_7093	Gtf2h4	0	0	0	0	4.46857	0	1.2427	0.360759	5.58849	1.20886	7.76199
T_8131	Htr2c	2.58041	10.5007	0.35634	53.977	129.692	49.1105	17.5083	15.3322	21.3267	14.8619	18.2369
T_25050	Pex3	0.836891	0	0.071268	0.0580398	5.14405	0.232751	15.8514	5.90742	8.71147	3.98213	5.87801
T_73911	Mfsd2b	3.27782	19.5013	0.213804	18.5727	24.4213	0.0581878	26.4558	18.7144	25.2715	53.0476	49.0588
T_30575	Zfp606	0	0	0	3.07611	40.5289	0	2.59587	11.0933	10.8072	4.69322	9.9474
T_44577	Pigt	0.139482	0	0	0	0	0	0	0	0.123276	0.284438	0
T_61719	Zfp870	2.02249	6.00041	0.071268	20.43	35.7486	0.174563	18.9443	18.1732	35.8321	26.8082	17.3326
T_62407	Grin3a	0.627668	0	0	0	0	0	3.01011	1.08228	2.62988	4.551	1.95934
T_49203	Fam72a	0.348704	0	0	0	0.415681	0	2.92726	1.12737	1.39712	2.91549	0.150718
T_69727	Dsel	0.836891	3.00021	0.213804	47.0122	12.7822	0	10.6596	19.4359	19.1899	3.27103	3.39116
T_8871	Itih4	1.81326	10.5007	0.142536	0.0580398	68.4834	21.0058	8.25708	13.8892	7.14998	14.4352	10.3996
T_72817	Omt2b	68.2066	10.5007	0.285072	0.11608	4.36465	0.232751	6.60014	13.5285	10.7661	8.24869	4.22011
T_6275	Gda	1.74352	0	0.071268	1.56707	7.22246	0.174563	17.7845	7.8465	9.0402	5.97319	5.72729
T_50362	Impa2	2.99886	4.50031	0.427608	0	1.14312	113.175	10.273	7.57593	8.99911	0.995532	3.3158
T_9927	Phyh	0.418445	1.5001	0	0	1.66272	0	7.37338	6.71913	11.2181	6.39985	5.19978
T_28859	Tpgs2	28.4543	4.50031	0.142536	0.11608	0.0519601	32.0033	10.6873	21.375	26.2988	21.475	13.2632
T_16711	Ssr4	0.348704	0	0	0	0	0	1.65694	2.11946	5.62958	3.19992	2.11006
T_77665	Gm3701	0	0	0	0	0	0	0	0	0	0	0
T_11891	Slc11a2	40.4497	9.00062	0.285072	15.6707	22.4468	20.0166	39.8494	37.9248	22.7649	33.9192	16.3529
T_76522	Vmn2r99	69.7409	115.508	1.06902	9.22832	26.084	279.592	56.6121	44.8694	42.0369	66.9139	53.2035
T_57346	Tbpl2	11.1585	19.5013	0.071268	38.3643	46.3484	0.290939	32.8626	17.3164	42.8588	13.653	22.0049
T_19908	Spry2	80.3415	4.50031	0.285072	0.11608	33.878	0.290939	16.597	21.4651	20.135	15.5018	9.64597
T_30909	Tmem167b	3.76601	16.5011	0.142536	0.174119	5.40385	73.6657	21.5678	19.6163	24.2442	26.9505	27.4307
T_57567	Pdk1	27.2687	9.00062	188.86	77.5411	5.14405	92.6349	36.8117	48.8377	71.9929	24.8172	48.3806
T_10291	Mak	10.8796	0	0.071268	0.0580398	8.05382	0	10.1902	10.5522	9.94422	8.53313	2.26077
T_34132	Selt	212.152	78.0053	7.91074	20.3139	41.7759	0.465502	47.1399	32.5134	49.3102	59.7319	33.5348
T_6988	Pdia3	0.209223	0	0.071268	22.1712	0	0	4.28043	7.71122	7.76636	2.70216	1.58254
T_45375	Slc12a9	142.341	7.50051	276.52	0.0580398	0.15588	0.640066	30.0182	22.4121	18.2859	20.5506	22.7585
T_47358	Dennd4a	23.5027	19.5013	136.763	0.11608	2.59801	0.290939	18.0606	34.3172	13.4781	17.6351	21.0252
T_14111	Ptpra	0.976373	3.00021	0.35634	73.8266	9.45674	0	5.57836	5.18591	6.20487	4.05324	1.58254
T_73812	Tnip3	1.67378	0	0	0	19.9007	0	22.562	5.68195	14.9985	5.75986	18.6891
T_6869	Grb2	0.278964	0	0	0	1.50684	0	5.8269	11.0933	7.10889	11.3775	0.678232
T_36050	Utp20	3.55679	0	0	0	0	0	1.07701	3.5174	0.657469	0	1.05503
T_74548	Vmn1r151	0.0697409	0	0.071268	0	0	0.232751	0.856085	0.496043	0	2.70216	0
T_75481	Vmn1r160	16.4589	13.5009	0.570144	8.18361	112.857	38.1712	46.3391	27.6882	35.2979	20.9773	38.8099
T_29316	Slc16a9	0.557927	1.5001	0.071268	6.73261	1.76664	0	11.2396	12.0854	13.9301	3.91102	14.3936
T_77814	Gm10670	1.95275	0	0.285072	0	0	95.4861	2.84441	0.586233	10.6839	4.12435	6.48088
T_63285	Prss35	54.0492	6.00041	0.142536	26.6403	0.623521	0.116376	12.3442	8.16217	2.58879	6.39985	13.4893
T_22701	Krr1	0.627668	0	0	2.49571	2.0784	0	6.73822	0.946992	0.945112	8.67535	1.73326
T_17112	Slc6a6	0.278964	10.5007	0	2.61179	0	0.174563	2.78918	3.02135	2.83534	2.41772	3.16508
T_36389	Fancd2os	1.46456	16.5011	0.142536	7.13889	36.424	0.174563	24.2742	16.3243	18.5735	9.67088	22.6831
T_56757	Ubxn1	2.58041	4.50031	0.142536	0.638438	25.5644	30.7231	31.8961	34.3172	32.668	12.373	31.1233
T_74591	Vmn1r113	7.04383	0	72.7646	0	11.1195	0.0581878	14.7468	6.35837	8.25946	3.41325	4.74762
T_6157	Gas2	5.23057	1.5001	0.427608	0	30.0849	143.317	21.7887	12.4913	5.42412	7.39538	13.64
T_57241	Ccnyl1	1.1856	10.5007	0.213804	0	15.2763	21.5295	15.52	8.97387	30.9011	16.6396	18.463
T_4940	Eno2	1.1856	12.0008	0.071268	0.0580398	0.0519601	0.232751	10.1626	18.3536	7.47871	5.54653	25.8482
T_69791	A630001G21Rik	23.5724	1.5001	0.285072	27.5689	33.5662	35.4945	22.0925	16.0989	10.3141	34.4881	53.1282
T_77824	Vmn1r126	0.278964	0	0	0	0	0	3.45196	0.315664	1.97241	4.551	1.20575
T_58993	Rad9b	102.868	97.5067	0.285072	41.8467	36.3721	34.9709	22.6448	25.659	20.2583	74.5938	27.6568
T_61966	Zbtb37	0.209223	3.00021	0	0	0	0.0581878	3.47957	5.18591	7.23216	7.60871	9.34453
T_8429	Igtp	2.78964	55.5038	0.071268	0.11608	13.7694	0.174563	24.9369	23.4493	26.9562	13.2263	6.85768
T_6142	Gapdh	0.0697409	0	0	0	0.935282	0	2.2921	0.992086	7.76636	0.497766	0.527514
T_29629	Mrps18b	0.0697409	1.5001	0	0	8.67734	0	4.03188	3.15664	10.8893	8.53313	13.3386
T_46990	Rita1	13.181	0	26.0841	0.174119	7.4303	0	9.3617	19.3006	33.6542	11.8042	6.55624
T_71117	Gm5111	1.60404	4.50031	0.35634	0.11608	11.4312	0.407314	37.1154	10.7326	21.6143	18.844	32.103
T_74009	Spink11	0	0	0	0	10.0283	0	0.552313	0.360759	0.657469	1.99106	0
T_42381	Ganc	23.9909	0	0.35634	0.0580398	0	0.0581878	16.1275	12.1756	18.327	2.2755	2.78829
T_21827	Vapa	1.5343	10.5007	0.071268	36.0427	8.83322	0.465502	16.9284	23.1337	42.1602	9.95532	20.347
T_23166	Nudt5	0.627668	16.5011	0.071268	54.4993	22.4987	0.116376	6.68299	15.8734	12.2454	10.4531	5.72729
T_78377	Btbd8	0	0	0	0	2.44213	0	0.331388	0	0.205459	0.0711094	0
T_30285	Dph7	0.418445	4.50031	0.071268	0.0580398	5.55973	0.116376	5.63359	5.36629	7.93072	2.91549	10.7764
T_76903	Gm9112	15.4127	0	0	0.0580398	48.9984	0	19.11	24.3512	37.0648	10.3109	8.74166
T_33397	Wash1	0	0	0.071268	0	6.85873	0.0581878	7.20768	1.53322	7.72527	1.84884	9.87204
T_74124	Ncbp1	0	0	0	0	0	0	0	0	0	0	0
T_8932	Jak1	10.8098	3.00021	0.570144	0.232159	6.28717	42.9426	40.8988	60.0663	32.9967	27.5193	40.92
T_74294	Zfp560	10.1822	34.5024	0.142536	23.0418	34.8133	0.0581878	35.8451	26.9216	20.4226	8.95978	19.4427
T_75934	Vmn2r97	0.976373	0	0.213804	0	3.27349	0.116376	18.7234	2.97626	4.72556	1.56441	7.91271
T_61691	Gm4944	5.30031	25.5017	0.213804	0.174119	9.7685	92.9841	31.8132	20.8789	17.8749	37.5458	28.7118
T_38803	Zfp248	10.2519	0	0.071268	0	0.831362	0	6.51729	7.07989	11.177	6.47096	6.78232
T_34349	1700017D01Rik	39.3339	63.0043	0.142536	0.11608	1.09116	0.174563	32.9455	62.0956	40.3111	18.204	23.286
T_51336	Vmn1r6	9.06632	0	0.071268	5.28162	0.20784	0	7.67715	9.42482	3.41062	1.99106	10.2488
T_945	Apod	3.4173	22.5015	0.071268	2.72787	38.7103	0	10.7701	4.23891	15.9025	16.2841	8.44022
T_10497	Cma1	1.11585	18.0012	0.285072	0.0580398	3.58525	0	9.05793	10.6424	21.2856	4.19545	11.0778
T_37740	Snx10	1.1856	0	0.071268	0	0	0.0581878	10.5768	0.586233	5.13648	6.39985	6.25481
T_64184	Olfr212	0.76715	15.001	0.071268	0.0580398	0	0	6.37921	2.16455	9.98532	1.35108	2.41149
T_24519	B4galt5	0.836891	0	0	0	0	0.0581878	4.83274	10.1463	12.6974	23.6794	5.95337
T_77131	Rnaset2a	81.0389	12.0008	0.71268	24.4928	74.0951	124.405	52.3869	34.5426	35.0513	25.3149	24.8685
T_40320	P2ry13	17.0865	1.5001	0.142536	0	1.71468	0	13.0898	8.52292	3.32844	17.564	9.64597
T_33093	Tmed10	1.95275	1.5001	0.071268	0	12.6783	2.79301	19.1653	17.587	13.5192	5.04877	12.3589
T_21679	Mlf2	1.11585	0	0.213804	0	1.5588	0.174563	8.56085	6.85442	9.94422	10.6664	24.8685
T_38876	Rspo3	5.78849	40.5028	0.142536	0.638438	35.6446	31.8287	24.3294	15.197	33.3666	18.7018	26.6771
T_11758	Mrpl49	86.4787	15.001	2001.06	0.348239	39.1779	128.77	29.3554	8.79349	10.3141	4.62211	4.37083
T_2092	Casp1	21.3407	27.0018	0.35634	331.407	6.44305	0.232751	26.6491	21.7808	40.6398	19.9106	23.3613
T_28622	Immp1l	0.557927	3.00021	0.071268	16.2511	4.52053	0.116376	9.03032	3.29192	6.0405	6.68428	8.44022
T_71496	A4gnt	3.83575	3.00021	0.142536	10.8534	34.2937	77.7389	17.2045	6.22309	23.1758	6.54206	3.6926
T_12241	Olfr57	0.0697409	7.50051	0.071268	62.2767	0.10392	0.0581878	3.89381	1.44303	4.10918	3.12881	1.20575
T_43290	1700013D24Rik	39.0549	15.001	0.285072	201.572	44.7896	0.349127	29.024	34.9034	32.216	45.6522	49.4356
T_43402	Col25a1	6.41616	3.00021	0.285072	7.13889	13.7694	0.174563	24.8817	21.7357	21.943	16.6396	43.3315
T_70596	Fam179b	0.906632	0	0	0	0	0.0581878	5.10889	5.41138	0.862929	8.46202	8.13878
T_49716	Pygl	0.906632	0	0.142536	0.638438	0.10392	0.0581878	13.2831	7.44065	12.9439	5.97319	18.2369
T_30952	2610002J02Rik	28.803	15.001	0	0	0	0.116376	10.3559	7.62103	10.3551	9.24422	5.12442
T_64262	Olfr804	11.9257	21.0014	0.142536	24.4928	25.9801	0.174563	20.8222	52.2198	40.6809	20.124	22.0802
T_73295	Tas2r110	0.76715	6.00041	0.071268	37.3776	5.50777	0.174563	13.9735	14.9715	13.3138	8.39091	5.42586
T_52094	Pom121l2	13.3903	49.5034	0.285072	0.232159	13.042	36.4837	27.0081	36.3464	27.6959	30.8615	12.8864
T_2466	Cd59a	2.30145	120.008	0.35634	0.696477	23.9017	32.9343	32.2827	35.67	32.2571	25.8838	37.6042
T_63540	Trappc1	0.418445	0	0	0	1.19508	0.0581878	5.52313	0.541138	2.0135	5.47542	1.13039
T_57341	C1ql3	89.1289	0	0.427608	0.348239	11.4312	0.349127	9.25124	15.0617	15.1629	7.67981	10.3996
T_30624	1110008F13Rik	0.418445	0	0	0	0	0	2.98249	2.25474	0.328735	3.19992	0.301436
T_63783	Adig	0	0	0	0	0	0	0.773238	3.78797	0.986204	0	0.753591
T_77345	Gm20823	1.95275	7.50051	0.071268	0.232159	18.6537	0.290939	25.5721	6.49366	33.3666	11.3064	15.0718
T_19672	Mta2	12.9718	15.001	0.498876	12.9429	3.32545	134.705	29.3002	32.9643	27.0384	5.40431	15.6747
T_45138	Sf3b1	0.209223	7.50051	0	0	0.571561	0.116376	5.08128	3.02135	6.08159	9.67088	7.68663
T_74652	Zfp960	37.7996	12.0008	0.285072	0	10.5479	0.0581878	22.9762	9.19935	11.7523	12.0175	14.9965
T_11957	Nsg2	0.209223	4.50031	0	0	0	0	2.01594	6.31328	3.36953	0.853313	3.16508
T_68550	Mon1b	19.0393	49.5034	0.35634	180.504	14.5488	9.77555	43.5775	40.7657	29.2574	30.3637	9.87204
T_34113	Ccdc23	0.209223	0	0	0	0.0519601	0	3.23103	5.41138	24.2031	4.12435	20.7991
T_22136	Stag3	18.2721	21.0014	0.142536	20.5461	7.06657	0.0581878	8.69893	8.43273	22.8882	22.0439	14.5443
T_31215	Ctdp1	0	0	0	0	0	0	0.524697	0.135285	0.287643	0	0.226077
T_31165	Lrp2bp	0.488186	1.5001	0	0	0.363721	0.0581878	5.71644	9.6052	9.98532	0.924422	1.6579
T_53675	Fam126b	3.55679	163.511	0.285072	15.2064	9.71654	0.0581878	47.1399	54.7451	29.9559	11.9464	28.0336
T_30372	Myl12a	16.5286	186.013	0.213804	0.986676	1.61076	0	18.0054	29.9881	36.1608	26.4527	20.7991
T_28733	Gtf3a	0.0697409	0	0.071268	0	0	0	0.414235	1.21756	0	0	0.226077
T_53002	Mtmr9	0.0697409	0	0.071268	0	0.519601	0	5.13651	0.135285	1.10948	0	0.150718
T_69836	Fbxw16	1.32508	1.5001	0.285072	1.1608	1.97448	0	14.7191	10.0111	8.79365	17.564	6.17945
T_19828	Rgs7	5.64901	0	0.071268	0.0580398	0.363721	0	5.66121	9.15425	9.53331	6.32874	5.3505
T_45966	Nkd1	2.44093	1.5001	0.142536	21.1265	0.10392	54.5801	5.66121	5.54666	11.3003	7.75092	6.48088
T_74849	Olfr111	41.7051	22.5015	0.35634	101.802	0.0519601	0.174563	30.5705	24.5316	25.8879	23.5372	29.6915
T_66340	Olfr1106	0.278964	0	0	0	0.675481	0	1.60171	0.0450948	1.15057	3.19992	0.753591
T_48065	Dock9	0.627668	1.5001	0.071268	0.986676	54.1944	0	15.7685	8.61311	9.24566	2.63105	1.80862
T_37874	2010001E11Rik	39.6826	12.0008	0.213804	0.11608	7.6901	0.290939	7.01437	13.8892	14.2589	8.74646	7.38519
T_35370	Cysltr2	2.16197	0	0	0	3.68917	0.0581878	4.14235	6.1329	4.97211	7.03983	8.51558
T_41951	Tex30	12.6928	0	0.142536	0.0580398	59.3904	40.4987	7.37338	6.22309	2.17787	3.91102	3.39116
T_72952	Pfn4	34.8704	0	0.285072	7.25497	31.4878	12.6267	34.1053	27.2373	39.6125	12.6575	20.2716
T_28235	Slmo2	0.0697409	0	0	0	0	0	0.524697	1.7136	0.493102	0.0711094	0.0753591
NTC_5	BRDN0000737801	0.76715	1.5001	0	2.72787	3.48133	0	7.51146	2.02927	11.0126	3.98213	3.84332
T_51876	Ell2	29.3609	12.0008	0.570144	29.6583	46.6602	44.3973	62.3009	49.2887	47.0091	53.0476	30.6712
T_68823	Tango6	8.29917	7.50051	0.142536	28.1493	8.62538	0.465502	29.3002	21.2848	27.0384	61.8652	29.6161
T_18823	Wbp5	1.46456	0	0.142536	0	0	51.4962	3.86619	0.135285	0.45201	1.13775	2.33613
T_2426	Entpd5	9.69398	1.5001	0.142536	0.174119	0.519601	0.290939	17.6188	40.8559	15.656	12.0175	20.347
T_56210	E330017A01Rik	0	0	0	0	0	0.0581878	0.0828469	0.135285	0.410918	0.213328	0
T_64515	Olfr1471	12.4139	1.5001	0.071268	0.696477	15.7439	0.465502	11.709	27.2824	17.7106	13.7952	25.1699
T_20206	Map3k7	0	0	0	0	0	0	0	0.856802	0.575286	2.48883	0
T_64680	Olfr1484	22.3171	19.5013	0.285072	0.522358	13.3537	13.7905	24.5779	32.4683	27.5726	17.7062	29.0133
T_43387	Hdhd2	0.418445	0	0	0	27.383	0	8.14662	7.62103	4.10918	6.39985	4.06939
T_70110	Tmem215	9.06632	6.00041	0	0	0.0519601	0	0.718007	7.93669	2.26005	1.63552	0.979669
T_73222	Lca5l	63.7432	16.5011	0.498876	0.232159	5.61169	173.341	18.9443	36.8425	42.941	44.3012	31.9523
T_16807	Stip1	0.627668	0	0.213804	0	2.85781	0.0581878	6.90391	0.496043	1.31494	0.0711094	0.226077
T_65127	Olfr463	0.209223	1.5001	0	0	1.50684	0.0581878	2.48541	2.52531	3.90372	0.497766	3.84332
T_10868	Clec4d	0.0697409	6.00041	0	3.88866	2.64997	0.116376	4.77751	3.60759	11.4646	2.84438	3.54188
T_26011	Asic5	82.7824	40.5028	0.427608	36.7392	115.351	0.0581878	16.1552	33.4153	31.5585	30.0793	26.5264
T_17635	Tiam1	1.883	10.5007	0.35634	20.372	7.27442	0.0581878	22.3134	14.2049	31.5585	22.115	17.7094
T_47402	Mapkapk3	22.0381	6.00041	0.142536	106.619	0.10392	9.19367	16.8455	27.8235	23.5045	10.8797	18.9151
T_54427	Nav1	0.209223	0	0	0.0580398	6.23521	0	1.46363	2.75079	3.16407	5.83097	1.05503
NTC_6	BRDN0000737467	0.278964	0	0	0.0580398	4.26073	0	2.89964	3.69778	1.27385	1.63552	4.37083
T_27537	Tipin	0	0	0	0	0	0	0	0	0	0	0
T_20754	Fkbp9	3.90549	15.001	0.35634	234.481	4.93621	67.6142	14.8848	17.7674	21.6965	15.7152	37.7549
T_36992	4930506M07Rik	4.67264	25.5017	1.06902	452.826	15.8998	0	21.6507	26.155	21.2445	26.3105	18.6137
T_16998	Syngr2	0.557927	0	0.071268	0.11608	10.9116	0	8.00854	5.81723	7.0678	6.18652	8.13878
T_33787	Snx15	29.3609	12.0008	0.142536	0.174119	15.692	0.0581878	7.73238	20.5182	11.6701	7.46649	15.7501
T_28888	Sltm	110.609	19.5013	15.5364	16.4833	0	143.782	24.0532	12.5815	12.5741	5.75986	5.65193
T_28665	Gdpd1	0.836891	1.5001	0.142536	0	5.40385	0	6.57252	9.78558	9.20457	8.03536	5.27514
T_37996	Jmjd8	0.976373	3.00021	0	0	3.27349	0.116376	14.0287	9.96596	7.14998	1.56441	19.4427
T_55424	Serpina10	45.9593	16.5011	5.91524	0.11608	4.78033	0.232751	21.6783	14.5205	23.0525	9.74199	11.0778
T_49328	Rars2	0.348704	0	0	0	0	0	0.994163	0.721517	1.35603	1.84884	2.0347
T_68034	Mtmr12	21.3407	13.5009	0.071268	4.06278	10.8597	0.174563	16.7627	26.0197	11.177	1.77773	5.87801
T_35883	Tmem242	0.627668	0	0.071268	0	0	0	12.1785	5.41138	1.56149	8.67535	11.5299
T_48806	Hist1h1t	24.9672	1.5001	0.498876	27.3367	20.1086	46.783	29.9906	18.3987	27.3261	16.1418	14.7704
T_77417	Gm2863	0	0	0	0	0	0	0	0.0901897	0	0	3.99403
T_75378	Zfp872	8.57813	6.00041	0	0.0580398	9.97634	0	3.36911	0.631328	11.0948	4.62211	8.59094
T_67867	Ahsa2	4.18445	39.0027	0.997751	0.290199	141.747	86.5252	38.9933	39.4129	33.0789	38.7546	41.3722
T_38631	Uaca	0	13.5009	0	0	16.5753	0	0.579929	1.7587	3.61608	1.13775	2.71293
T_11004	Map1b	29.8491	376.526	0.427608	0.406278	27.6428	0.174563	18.3368	14.4303	7.43762	26.1683	22.8338
T_27457	Tceal6	10.3217	42.0029	0	7.25497	61.6247	0.116376	15.5752	14.1598	24.5729	21.5461	24.1149
T_42443	Ccdc138	47.0054	36.0025	0.35634	20.7202	44.6857	7.97173	34.6024	22.367	43.0642	36.0525	73.4751
T_68443	Pon3	2.78964	19.5013	0.142536	234.713	0.15588	45.7356	13.2831	18.4438	10.6017	16.5685	19.8194
T_29691	Psmd5	61.8602	27.0018	0.498876	5.74594	4.52053	0.290939	26.6491	55.6921	26.6275	17.4218	19.0659
T_72180	Rmdn2	0	0	0	0	1.50684	0	0.331388	0.450948	0.780745	2.48883	15.2979
T_63612	Defb7	0.139482	0	0	0.0580398	0.10392	0	1.07701	4.41929	4.72556	10.5242	8.51558
T_47752	Rhoq	13.2508	1.5001	0.213804	0	4.46857	0	7.45622	0.811707	6.65688	2.63105	5.42586
NTC_7	BRDN0000737848	32.9874	1.5001	0.570144	0	0	40.7896	12.427	6.85442	15.1629	13.7952	25.8482
T_40555	Cxxc1	4.39368	13.5009	0.570144	0.464318	11.0155	90.7147	25.4616	32.2428	16.0258	42.4523	15.1472
T_75260	Gm14501	3.76601	9.00062	0	0	0	0	2.2921	6.1329	3.94482	10.382	4.74762
T_77800	Gm14479	0.418445	0	0	0	0.831362	1.33832	3.81096	1.98417	7.43762	2.2755	6.70696
T_15995	Slc22a2	2.23171	24.0016	0	0	19.485	0.0581878	1.82263	2.52531	5.0543	7.60871	4.22011
T_63108	Sgcz	3.48704	1.5001	0.35634	18.921	50.2454	58.0714	24.8817	22.2768	25.97	20.0528	28.0336
T_8899	Itpa	8.99658	0	0.142536	18.2825	29.8251	0.0581878	10.4111	25.5237	7.84854	13.653	10.9271
T_59796	Pgap2	0.836891	3.00021	0	0.0580398	18.1341	0	7.5943	27.2824	9.12239	27.0216	21.9295
T_43350	Slitrk1	143.457	37.5026	0.570144	0.174119	1.14312	0.0581878	12.7308	9.6052	20.2994	38.8257	7.76199
T_56287	Flywch1	1.5343	4.50031	0.071268	28.3234	42.8671	0.0581878	18.033	4.3291	9.41003	13.8663	13.5646
T_48450	Gramd3	11.7165	13.5009	166.268	15.4386	9.04106	0.116376	24.4675	38.6012	24.0798	50.6299	47.2502
T_15745	Cyfip1	0.836891	0	0.071268	0	1.76664	0.116376	11.4329	8.65821	5.71177	8.88867	6.48088
T_20288	Plod2	0.76715	3.00021	0.285072	0	3.06565	0	12.4823	22.4572	18.7379	14.8619	20.7991
T_55636	Mier3	21.7592	16.5011	460.391	47.5926	20.6801	13.9651	35.2376	30.9351	19.6008	52.9765	46.4212
T_19948	Tlk2	2.30145	12.0008	0.498876	77.6572	25.4605	0.232751	24.1913	36.1661	31.8873	25.4572	19.8194
T_37016	Rnf215	0.488186	4.50031	0.071268	0	10.4959	0	6.43445	6.04271	8.75256	3.12881	1.88398
T_14348	Rad1	0	0	0	0	0	0	0	0.225474	0.410918	0	0.376796
T_2079	Nr1i3	0.418445	6.00041	0	21.7069	4.00093	0	7.40099	2.07436	2.71206	2.98659	6.25481
T_9789	Lgals4	9.76373	7.50051	0.213804	0.174119	0.15588	0.116376	21.8992	20.1574	17.8339	17.4929	44.9894
T_27062	Htra2	0.0697409	0	0	0	0.0519601	0	3.59003	2.20965	15.5738	4.83544	9.41989
T_14010	Pth	3.34756	0	0.142536	0	0.831362	95.8353	22.7829	6.44856	6.24596	10.6664	8.06343
T_50693	Man2a2	0.697409	0	0	0	0	0.116376	10.7977	0.992086	1.97241	3.98213	1.13039
T_52256	Gtpbp10	0.278964	0	0	0	6.59893	0.116376	4.80512	0.901897	6.45142	3.19992	0.753591
T_74180	Grxcr1	0.697409	0	0	0.812557	7.01461	0.0581878	10.991	3.96835	2.67097	3.69769	12.2082
T_15126	Nr1h4	28.1753	160.511	0.498876	0.348239	47.1798	0.174563	45.4001	14.6558	17.6284	26.2394	23.7381
T_61235	Slc24a4	1.95275	1.5001	0.142536	0.0580398	6.96265	8.14629	22.4791	32.6487	20.4226	12.5864	25.9235
T_47281	Arhgef18	18.6906	3.00021	0.213804	0.174119	6.33913	110.382	10.3283	15.8734	6.49251	7.11094	11.3792
T_22996	Pcdh12	0.0697409	0	0	8.99616	0.10392	0.0581878	6.62776	5.59176	11.3413	0.924422	5.57657
T_60012	Whsc1l1	0.557927	3.00021	0	0	0	0	5.27459	0.811707	2.91752	4.26656	9.19381
T_3806	Cyp17a1	0.976373	0	0	0	0	0	11.9023	12.4011	8.5471	8.88867	3.99403
T_13519	Sypl	23.0145	16.5011	0.142536	0.0580398	0.675481	0	10.4663	3.29192	6.86234	8.10647	14.7704
T_70333	Chd7	4.53316	16.5011	0.071268	0.0580398	28.3702	0	21.3193	16.9557	17.1353	0.924422	7.53591
T_35194	Zfp715	69.7409	1.5001	0.35634	0	4.26073	0.174563	4.86035	3.06645	4.84884	1.91995	2.56221
T_38758	Zfp518a	66.742	3.00021	0.427608	8.12557	2.75389	67.2651	20.1318	2.25474	4.35573	8.10647	5.95337
T_53260	Tifa	101.961	12.0008	0.855215	30.8772	106.414	0.407314	65.0625	70.5283	53.5016	60.5852	55.9165
T_48876	Slc14a1	17.9932	25.5017	39.625	31.4576	35.229	0.52369	47.996	46.4928	38.4209	52.9765	21.0252
T_15915	Slc12a2	3.0686	0	0.071268	0	10.5479	22.926	17.7569	10.2365	12.6152	6.32874	12.5096
T_51800	Bcas3	132.02	73.505	0.783947	3.65651	48.4268	0.290939	47.5265	65.6581	21.491	45.7945	51.7717
T_40368	Xpo6	0.348704	16.5011	0	0	0.0519601	0	9.08555	3.33702	7.68417	7.60871	4.9737
T_8903	Itpr1	12.4836	1.5001	0.285072	21.3586	0.10392	88.4454	13.8907	11.8599	4.64338	2.77327	12.8111
T_62455	Cyp2j12	21.7592	4.50031	0.285072	0	5.19601	0.290939	51.6136	28.9058	25.6413	6.75539	14.2429
T_60034	Helt	0.627668	1.5001	0	0	14.4969	0	7.53907	13.9794	8.83474	6.11541	3.91867
T_49477	Rnf20	1.46456	0	0.071268	0.232159	10.7557	0.0581878	11.9576	23.6748	19.8063	21.475	16.3529
T_27318	Sf3b6	0.348704	3.00021	0.142536	0	0.259801	0	5.88213	4.73496	0.657469	1.99106	2.48685
T_13526	Ppic	2.58041	12.0008	0.427608	0.0580398	19.3811	36.3674	23.3905	8.20726	19.8474	16.7107	12.0575
T_61212	Vash1	4.04497	1.5001	29.5762	3.19219	25.3565	0.0581878	22.3963	38.8267	26.9973	16.7107	27.7322
T_63050	Zfp668	0.488186	0	0	0	0	0.0581878	6.02021	2.29984	6.36923	4.40878	0.753591
T_6809	Gpr33	1.32508	0	0.142536	4.75926	0.831362	0.581878	18.4473	7.98179	19.7241	9.95532	7.91271
T_62508	Tctex1d4	0.557927	1.5001	0.142536	0	0.571561	0.174563	4.36327	10.6875	7.0267	3.12881	3.84332
T_52039	Tmprss11a	0.348704	1.5001	0.071268	6.90673	0	0	7.98092	1.35285	3.86263	3.41325	2.78829
T_43072	Alpi	1.67378	0	0.071268	0.174119	76.6412	0.290939	20.767	12.3109	21.9019	18.844	18.5383
T_59836	Acsm2	0.348704	0	0	0	0	0.0581878	4.00427	1.39794	1.68477	1.20886	1.05503
T_36737	Col24a1	1.46456	0	0.35634	0.0580398	50.8689	0.116376	22.4239	20.2927	25.3126	5.11988	8.44022
T_15069	Rrm1	0	0	0	0	0.0519601	0	0	0.405854	0	0.284438	0.150718
T_36204	Hmgxb4	9.13606	0	0	0	0	0	0.359003	0.0450948	0.123276	0.142219	0.376796
T_5435	Ms4a2	0.0697409	16.5011	0	0.174119	0	0	1.51886	0.721517	3.82154	0.853313	0.602873
T_55145	Abca5	76.436	1.5001	0.783947	14.8001	21.1478	0.52369	39.2694	22.7729	25.1893	26.5238	7.46055
T_22901	Chst3	1.67378	0	0.071268	9.9248	1.61076	0.0581878	12.4547	17.6321	12.533	8.46202	11.4546
T_72459	E230008N13Rik	2.37119	30.0021	0.071268	7.83537	23.486	0.0581878	22.7829	23.765	27.0384	24.675	25.9235
T_15233	Sar1a	22.3171	13.5009	0.142536	10.3311	31.5917	61.039	18.5577	22.6376	49.1458	36.4791	41.2968
T_42880	Fam101b	10.8796	18.0012	24.5874	47.7667	1.14312	81.4047	49.4044	31.5664	57.8573	58.8075	31.5755
T_26668	Il21	34.3823	30.0021	6.84172	13.5233	52.8434	15.4779	49.0454	35.3093	39.366	36.8347	39.1114
T_22173	Exosc9	10.6006	1.5001	0.071268	0	0.10392	0	0.497082	0.496043	0.945112	0.213328	0.602873
T_53792	Rbbp5	4.32394	1.5001	0.071268	0	0.20784	0	3.67288	4.28401	11.8344	2.98659	6.02873
T_26400	Nup160	0	0	0	0	0	0	0	0	1.10948	0	0.0753591
T_44337	Troap	1.1856	0	0.35634	0	7.63814	0.116376	10.5216	5.59176	14.2589	8.39091	13.5646
T_61422	Pnma2	0.418445	1.5001	0	0.11608	0	0.0581878	8.14662	2.57041	6.20487	10.2398	2.86365
NTC_8	BRDN0000737609	31.3834	13.5009	0.285072	26.0599	35.5927	0.349127	25.6826	52.1747	34.7637	25.8127	38.1317
T_38330	Cyth4	26.1528	33.0023	0.285072	0.11608	18.3939	0.349127	26.1796	28.6352	22.1074	16.3552	16.579
T_25785	Golga7	0	103.507	0	4.00474	9.2489	0	3.83857	4.19382	5.71177	0.924422	7.98807
T_41022	Scpep1	28.1753	0	0.071268	0	0.0519601	0.0581878	7.78761	5.32119	4.68447	8.03536	21.7034
T_40397	2025-09-14	9.5545	1.5001	0.071268	30.9352	0	0	1.9331	0.811707	1.19166	6.96872	0.979669
NTC_9	BRDN0000737434	18.3419	28.502	0.570144	26.292	80.694	35.32	51.227	23.8101	38.6263	36.2658	28.7118
T_27933	Fam134b	2.78964	7.50051	0.213804	0	2.90977	0.0581878	17.2874	15.4675	12.4508	15.7152	17.9355
T_2604	Cdh3	74.9715	13.5009	0.427608	0	2.85781	0.116376	20.6013	13.0324	8.58819	14.3641	23.512
T_66316	Olfr935	0.836891	0	0	2.72787	20.1086	0.174563	11.1567	7.44065	2.30114	0.426656	3.99403
T_66322	Olfr146	0.0697409	0	0	0.0580398	0.987242	0	1.15986	1.89398	1.35603	0.639985	0.0753591
T_34600	Bst2	21.6197	6.00041	0.213804	0	14.9126	52.1363	10.6873	10.1012	6.0405	7.03983	21.2513
T_19917	Srp54a	0.418445	0	0	0	0.0519601	0.0581878	2.23687	4.91534	9.16348	14.8619	11.3039
T_42042	Nr2c2ap	71.7634	9.00062	0.71268	0	17.3547	121.903	24.4122	6.9446	21.5732	18.4884	16.5036
T_28554	Tab1	0.488186	0	0.071268	62.4508	24.5771	0	6.93153	9.06406	15.8204	6.96872	4.06939
T_63194	Cwf19l2	4.04497	0	0.071268	0	0	0	1.13224	0	0.369827	0.568875	0
T_22642	Wipi1	79.5744	0	0.285072	0	6.96265	0	1.62932	0.901897	1.39712	0.853313	3.54188
T_18602	Vmn1r45	83.968	0	0.285072	0.11608	24.8369	56.384	30.2115	23.4493	26.2166	18.204	26.9786
T_19772	Eci2	9.27554	12.0008	0.35634	20.3139	10.9636	0.116376	14.084	37.9699	17.9571	22.8261	17.2572
T_59366	Vwde	14.0877	0	0	0	0	0	0.607544	1.26266	2.26005	0.995532	3.3158
T_74073	Gm14151	15.343	12.0008	0.142536	0.348239	16.1076	0.116376	21.3193	23.9905	16.1491	14.7908	36.097
T_72374	4921509C19Rik	29.9886	0	0.35634	0.0580398	76.7451	0.407314	21.8164	32.333	28.0657	9.45755	13.4893
T_75932	Vmn1r90	0.278964	0	0.071268	0.11608	0.0519601	0	3.59003	4.91534	10.9715	0.142219	1.28111
T_14641	Reps1	12.6928	0	0	0	1.35096	0	9.22363	0.766612	2.46551	1.63552	2.33613
T_36962	Tradd	1.11585	9.00062	0.285072	205.229	31.4878	0.0581878	8.6437	4.19382	13.0261	23.1106	11.4546
T_61717	Zfp870	19.5275	1.5001	164.415	0	12.6263	114.863	17.7569	7.48574	12.2865	5.97319	6.55624
T_73952	Defb48	15.622	1.5001	0.071268	0	24.5252	0	10.5216	9.19935	8.83474	4.69322	14.695
T_70246	Samd12	2.30145	4.50031	0.213804	0	34.4496	39.975	18.4749	15.2871	14.2589	10.8086	3.99403
T_40665	Hsf2bp	0.418445	4.50031	0	0.11608	0	0.174563	8.28469	10.6875	8.71147	7.18205	11.4546
T_45377	Otof	10.7401	10.5007	0.570144	28.0913	27.331	0.290939	43.0252	55.9627	44.8312	38.5413	30.3697
T_4966	Epb4.1l3	56.2112	31.5022	0.427608	90.426	50.4533	0	27.6156	10.8228	18.2448	12.5864	25.3207
T_28614	Rps19bp1	1.67378	0	0	0	0	0	0.331388	1.03718	1.0273	0.995532	0.904309
T_14103	Ptpn22	8.43865	498.034	0.213804	15.4386	30.5525	96.4172	27.6433	19.9319	45.1599	10.9508	22.457
T_11672	Nkx2-3	1.32508	3.00021	0.213804	0	11.9508	44.2227	7.78761	12.5815	5.99941	12.0175	6.10409
T_52837	Il23r	40.2405	30.0021	0.498876	2.90199	1.66272	57.4313	30.5705	22.5925	28.3945	20.9773	23.512
T_73680	Iqgap3	0	0	0	0	0	0	0.994163	0.0901897	0.123276	0.639985	0
T_51850	Nrbp1	0.209223	1.5001	0.071268	0.0580398	0.259801	0	3.86619	14.1598	1.31494	2.70216	0.452155
T_15733	Shh	18.8998	4.50031	0.285072	41.8467	46.5563	15.8853	25.4616	45.636	29.3396	19.7684	26.3757
T_6930	Grid2	1.46456	0	0	0	8.2097	0.0581878	8.478	6.80932	5.25976	22.5417	6.40553
T_57026	Rasal2	0.139482	0	0	0.0580398	3.63721	0.0581878	2.87203	3.06645	3.57499	9.74199	3.84332
T_34026	Mrpl44	0.697409	0	0	0	0	0	5.35744	0.180379	0.369827	1.13775	0.150718
T_5002	Epha4	55.723	6.00041	0.285072	0	1.71468	0.116376	24.9369	8.34254	13.889	9.03089	14.469
T_45579	Cd163	1.25534	39.0027	0.142536	0.11608	2.0784	0.0581878	7.51146	7.62103	7.5609	19.8395	3.3158
T_73804	Spink7	0	1.5001	0	0.0580398	5.61169	0	0.966548	8.16217	7.80745	0.853313	1.28111
T_78103	Esp36	0.278964	0	0.071268	3.83063	0	0	6.84868	7.57593	19.9295	1.4933	1.05503
T_21546	Gtse1	0.139482	0	0	0	0	0	1.68455	0.811707	2.9997	1.77773	0.678232
T_74401	Xlr4a	95.9635	1.5001	0.641412	0	1.0392	0.174563	10.3283	5.32119	14.3411	1.27997	1.6579
T_52883	Gpr139	21.0618	171.012	0.35634	267.854	31.6437	73.6075	37.6125	52.1296	45.2421	40.6746	42.4272
T_75758	Tmem236	19.109	25.5017	0.213804	0.11608	5.29993	0.0581878	17.4807	11.4992	23.9565	6.39985	13.1878
T_68042	Mroh5	1.04611	15.001	0.142536	0	3.37741	0.174563	20.2423	10.0561	24.3264	7.96425	9.79669
T_16858	Stra8	16.0404	24.0016	0.641412	6.44241	152.347	56.7331	52.3316	36.5268	32.9967	24.8883	39.1867
T_35276	Ino80b	1.11585	1.5001	0	3.77259	0.15588	44.921	5.71644	5.59176	7.64308	0.355547	0.0753591
T_48022	Akr1c18	70.1593	1.5001	0.427608	0	15.8478	0.0581878	8.86462	2.25474	2.21896	1.4933	3.16508
T_45929	Pcdhb16	0.76715	3.00021	0.285072	22.2873	103.453	0.116376	18.2816	9.10916	9.69767	15.8574	14.0922
T_53214	Suox	2.02249	3.00021	0.071268	0.11608	56.5326	0.116376	21.4021	25.4335	16.6422	13.5108	4.74762
T_52827	Tyw3	1.74352	0	0.142536	0	18.3939	62.5519	7.84284	7.93669	22.0663	11.8753	22.0802
T_66222	Olfr424	28.6635	1.5001	0.427608	0.0580398	12.3665	101.712	39.2142	30.89	23.5045	6.18652	9.34453
T_78454	Gm8923	19.9459	6.00041	0.285072	5.04946	59.858	0.174563	41.5892	33.7309	41.9548	14.4352	22.6831
T_71736	Zfp931	7.39254	3.00021	0	0.348239	27.383	0.0581878	8.6437	11.3188	10.5606	13.2263	15.8254
T_77961	Gm14305	0.209223	0	0	0	0	0	2.09879	0	0.862929	0.568875	0
T_42669	Zfp735	335.314	1.5001	0.855215	5.28162	7.84598	16.0598	13.1727	5.95252	7.35544	2.13328	13.5646
T_37580	Ppapdc1b	1.67378	15.001	0.142536	0.0580398	3.11761	31.4214	11.9576	36.121	24.9838	8.03536	19.518
T_61484	Tmem74	1.1856	13.5009	0	0	0	0	3.83857	2.34493	4.60229	2.34661	0.150718
T_63253	Npat	0	0	0	0	1.97448	0	1.13224	1.48813	5.83504	1.63552	1.20575
T_17447	Psmd2	2.16197	4.50031	0.142536	0	0.20784	15.8853	16.4313	11.7247	20.0117	13.3686	17.5587
T_59721	Nipa1	83.4799	27.0018	0.427608	27.1046	4.20877	0.116376	5.68882	9.37973	5.34194	5.47542	9.87204
T_13376	Pola1	0.139482	0	0	0	0.10392	0.116376	3.83857	0.901897	0.862929	0.853313	0.602873
T_4141	Defb1	4.67264	6.00041	0	0.174119	7.9499	14.8379	17.5636	18.8496	12.2865	4.90655	16.8051
T_38946	Ccdc176	75.0412	1.5001	0.855215	0.0580398	1.71468	78.1462	27.1186	22.0965	16.8066	13.7241	11.6807
T_69985	Scai	0.488186	1.5001	0.071268	0.0580398	25.8761	0.116376	8.56085	8.92878	11.6701	6.8265	0.82895
T_36485	Adam30	3.4173	0	0	0.11608	9.35282	0	21.0984	12.6716	9.94422	22.8972	3.99403
T_68885	Slfn8	1.1856	0	0	0.174119	0	0	6.73822	3.69778	6.98561	12.6575	6.40553
T_7995	Hsd11b1	70.3686	1.5001	0.427608	0.174119	11.743	0.0581878	11.5986	16.9557	5.83504	23.1106	8.21414
T_69430	Fndc3a	0	0	0	0	0	0	4.50135	1.93908	3.82154	1.56441	2.26077
T_42195	Lca5	0.76715	13.5009	0.071268	0.290199	29.4094	0.52369	20.2975	21.4651	16.2724	7.18205	10.701
T_5104	Erbb4	0	0	0	0	0	0	1.7674	0.0450948	0.0410918	0	0.376796
T_69513	Syne2	0.209223	0	0	0.348239	0.519601	0.0581878	6.62776	2.57041	5.09539	0.426656	0.301436
T_7764	Hoxa10	0.0697409	4.50031	0.071268	0	3.79309	0.0581878	4.36327	6.31328	14.2589	1.20886	3.6926
T_55020	Trim25	9.97295	0	0.213804	0	0.0519601	0.0581878	9.38932	6.04271	15.0807	27.4482	37.6042
T_33185	Tmem216	36.1258	0	0	0.11608	2.59801	0.0581878	2.43018	1.98417	8.13618	1.84884	2.63757
T_12184	Olfr33	19.0393	15.001	0.427608	14.2197	13.8214	148.903	31.8408	26.9667	31.1887	17.8485	8.59094
T_58001	Isg20l2	37.2416	0	0.213804	0	12.9381	0.0581878	5.74405	6.9446	3.78045	8.17758	3.54188
T_17986	Tpmt	0.557927	0	0.071268	0	1.76664	0	6.84868	0.901897	6.61579	8.95978	6.85768
T_1485	Bcl2a1c	1.74352	1.5001	3.70593	13.9876	19.589	0.116376	16.7627	5.86233	9.90313	11.3775	14.1675
T_56698	Haus1	0	0	0	0.0580398	0	0	1.87786	0.946992	0	4.05324	0.150718
T_42649	Slc24a2	27.1989	4.50031	0.071268	98.4935	32.9427	0.116376	20.8498	17.8125	27.1206	6.11541	14.695
T_29112	4933417A18Rik	0.278964	0	0.071268	0.11608	30.8123	0.0581878	5.24697	11.4541	6.0405	1.35108	8.89238
T_62441	Ifna12	1.25534	0	0	0	5.04013	0.174563	12.3442	5.72704	7.93072	3.55547	3.16508
T_15550	Sema4a	0.278964	9.00062	0	0.0580398	0	0	1.54648	9.51501	3.08189	3.41325	0.301436
T_75337	Xlr5a	0	0	0	0	0	0	0	0.315664	0.205459	0	0
T_64938	Olfr557	3.20808	4.50031	0.142536	61.1159	14.7047	58.0132	22.9486	13.7539	17.464	5.54653	10.7764
T_12475	Pafah1b1	12.3441	0	0	0.232159	0	0.0581878	2.73395	2.57041	2.05459	0.853313	0.602873
T_7108	Trip12	0	0	0	0	0	0	0	0.450948	3.24626	0.213328	1.13039
T_73390	Serpinb3d	3.97523	0	0.142536	2.61179	27.2791	0.0581878	17.7016	15.8283	11.8344	2.77327	3.3158
T_76562	Gm7849	1.25534	4.50031	0.213804	0.0580398	56.1689	0.116376	16.6799	19.1202	29.0108	14.7908	8.59094
T_38555	2610507B11Rik	0.627668	0	0.071268	0	0	0	4.83274	2.84097	2.75315	4.47989	1.43182
T_3879	Cyp2c40	0.139482	0	0	0.0580398	0	0.0581878	2.51302	2.97626	3.0408	0.853313	7.23448
T_74866	Cyp2c67	5.78849	229.516	0.71268	78.4117	23.1742	47.7722	50.2605	74.5418	89.2926	30.2926	57.0469
T_65427	Olfr490	0	0	0	0	0	0	0	0	0	0	0
T_37587	Jsrp1	0.76715	0	0.142536	0.0580398	0	0.116376	14.1116	5.77214	9.94422	5.04877	3.91867
T_63250	Zc3h12c	0.627668	9.00062	0	0	0	0	4.5842	2.20965	2.21896	3.62658	1.05503
T_13248	Prl2c2	17.0168	42.0029	0.285072	263.849	56.7924	52.5436	37.143	35.3544	29.1752	11.4486	18.3876
T_25980	Isy1	0	0	0	0	0	0	0.828469	0.541138	0	0.0711094	0.226077
T_76715	Zbed6	2.02249	6.00041	0.142536	42.1949	10.1842	0.0581878	4.16996	0.315664	4.72556	13.5819	2.0347
T_29709	Polr3k	37.5903	0	0.071268	0	0	0.174563	2.09879	11.8599	0.205459	0.782203	1.95934
T_66343	Olfr1106	20.9223	9.00062	217.439	0.232159	41.5681	0.349127	34.3262	40.6304	23.8744	21.9728	36.4738
T_48205	Ugt3a1	0.418445	0	0	0	25.7722	0.0581878	5.96498	0.766612	2.71206	6.75539	6.78232
T_55872	Ugt3a2	1.67378	4.50031	0.071268	0.580398	19.6409	0.0581878	15.3267	7.93669	9.82095	17.0663	11.4546
T_5952	Fzd6	26.1528	4.50031	0.142536	17.9923	58.2992	0.116376	34.9614	25.3433	28.7643	33.8481	17.5587
T_38761	Zfp518a	1.25534	12.0008	0.142536	0	0	0	15.3819	7.44065	15.3683	1.42219	3.24044
T_76393	Gm15386	0	0	0	0	0	0	0.414235	0.586233	0.287643	2.48883	0.602873
T_57774	Bpifb1	0.278964	3.00021	0.071268	1.33491	38.3466	0	9.72071	5.68195	2.62988	1.99106	11.0778
T_75898	Zfp800	10.2519	12.0008	0.071268	0	2.3382	0	15.9342	6.44856	9.98532	2.34661	1.50718
T_42351	Ms4a18	6.1372	0	0.142536	7.02281	18.7056	0.116376	18.0606	14.3402	20.3816	4.76433	5.19978
T_46645	Garnl3	60.9535	0	0.142536	13.0009	18.7576	0.0581878	3.09295	6.1329	10.8893	2.06217	14.5443
T_42701	Fam187b	2.92912	60.0041	0.35634	7.60321	33.93	52.1944	20.2147	30.1684	21.491	19.2706	59.4583
T_42931	1700034O15Rik	0.627668	0	0	0	2.59801	0	8.06377	8.20726	20.4637	7.03983	7.30983
T_29057	4921530L21Rik	28.3845	6.00041	0.142536	7.83537	39.8014	0	16.1552	19.8417	39.6125	3.48436	6.33017
T_68471	Vmn2r57	7.74124	7.50051	0	0.0580398	0	0.0581878	10.4111	0.721517	7.68417	2.41772	4.29547
T_35150	Mrto4	0.209223	1.5001	0	0	0.727442	0	3.89381	1.53322	2.58879	1.13775	1.58254
T_75967	Vmn2r103	4.32394	0	0	0	0.519601	0	3.09295	3.92325	4.47901	0.568875	7.68663
T_73981	Vmn2r96	38.8457	12.0008	0.570144	38.7706	39.074	12.7431	45.621	60.0212	42.9821	44.0167	17.9355
T_51536	Vmn1r193	5.16083	33.0023	0.71268	255.027	27.4869	0.232751	24.1913	53.0766	33.3666	74.3093	41.749
T_21153	Abcc5	0.697409	0	0	0	0	0	3.94904	3.06645	1.23276	0.568875	1.43182
T_24259	Uchl5	1.11585	0	0.213804	0.0580398	21.1997	0.0581878	14.9677	16.144	15.7793	6.25763	7.15912
T_51423	Vmn1r225	36.335	16.5011	0.35634	19.0951	0.779402	0.116376	14.6363	6.80932	13.6014	7.11094	5.80265
T_51415	Vmn1r228	0	0	0.071268	0	0	0	1.02178	2.70569	3.61608	0.497766	0.904309
T_1984	Camk4	5.50953	21.0014	0.213804	6.50045	1.66272	0.232751	20.6013	13.3481	12.7385	23.6794	29.5408
T_44483	Gins3	93.1041	4.50031	0.641412	0.0580398	24.2134	85.4778	31.5647	28.6352	32.5036	30.3637	32.4798
T_12571	Igbp1	0	1.5001	0	0	0	0	0.0828469	6.80932	0.780745	0	0.753591
T_49539	Acy1	0.557927	0	0	3.83063	7.58618	0.116376	5.88213	2.97626	4.76665	4.97766	14.3936
T_24883	Ctsf	15.2733	6.00041	0	32.5603	20.2125	0	16.0999	5.95252	18.9022	29.0126	8.81702
T_63766	Oas1a	28.3845	6.00041	0.213804	0.0580398	0.467641	37.0074	23.7771	14.9264	20.0939	14.3641	10.8517
T_949	Apoh	0.278964	4.50031	0.071268	0.0580398	3.63721	0	3.61765	4.23891	7.64308	11.022	10.3996
T_63140	Abcc12	2.65015	51.0035	0.285072	0.0580398	29.3575	0.232751	13.7802	12.5364	18.9844	51.341	16.1269
T_39781	Tex36	0.209223	0	6.55665	0.0580398	0	0	2.40256	5.32119	1.15057	3.62658	2.93901
T_71500	Gpd1l	4.46342	0	0.142536	0.0580398	0.727442	26.9991	10.7701	7.57593	5.38303	11.3775	12.2082
T_56634	Cep120	78.3888	36.0025	0.570144	1.21884	54.8699	40.2078	30.0458	37.1131	28.4766	42.6656	37.8303
T_69092	BC089491	16.7378	1.5001	0	4.99142	82.3048	0.232751	11.2672	11.2737	9.45112	6.25763	9.87204
T_11442	Ndufa4	1.5343	3.00021	0.071268	0.0580398	11.3793	0.174563	7.29053	11.5443	9.73877	20.0528	11.2285
T_23672	Syt10	0.139482	0	0.071268	0	6.39109	0	4.22519	1.66851	3.82154	1.27997	1.95934
T_49848	C8b	0.488186	4.50031	0.142536	0	0	0.116376	0.524697	7.62103	1.31494	17.9907	0
NTC_10	BRDN0000738254	3.0686	7.50051	15.7502	26.1759	4.67641	0.232751	16.9008	20.2476	19.9295	34.2747	18.8398
T_40404	1700016K19Rik	0.488186	7.50051	0.142536	36.7392	29.8771	0.0581878	9.5274	9.92086	23.9154	6.54206	16.8051
T_14283	Rab23	0.209223	3.00021	0	0	5.45581	0.0581878	4.74989	0.992086	0.862929	0.284438	0.527514
T_25662	C1d	0.557927	6.00041	0.142536	4.8173	0.15588	0	6.98676	3.02135	12.1632	1.70663	5.42586
T_35858	Rnf167	36.8929	288.02	0.213804	11.4338	37.8789	0.174563	9.3617	4.55458	10.6839	1.63552	3.6926
T_35000	Ceacam13	4.6029	6.00041	0.570144	0.11608	1.0392	104.505	21.485	31.1605	13.6425	10.8797	18.0862
T_68343	Luzp1	38.0785	22.5015	0.35634	85.4926	64.4825	59.2352	26.0416	38.6463	41.0918	26.7371	24.341
T_55758	Tppp2	9.5545	12.0008	0.142536	87.6981	1.61076	0.232751	18.4749	18.7144	21.6965	14.933	17.2572
T_6702	Gnrh1	1.04611	16.5011	0.285072	0.174119	0.675481	0.174563	23.5561	5.09572	14.7931	13.9374	24.5671
T_41802	1700019G17Rik	3.34756	3.00021	0.142536	0.174119	0.10392	0	9.16839	14.9715	10.9304	2.2755	1.28111
T_9816	Lhx1	1.81326	0	0.142536	0.11608	1.92252	39.9168	9.41694	15.8283	10.725	11.5908	21.2513
T_17155	Tbx3	0.209223	0	0	0.11608	0.0519601	0	1.96071	6.53875	4.10918	6.8265	1.80862
T_37489	Cenpu	0.209223	0	0	0	0	0	2.04356	0.496043	0.945112	5.11988	0.82895
T_53607	Gm44	16.5286	4.50031	0.71268	68.603	7.1705	33.3416	36.9497	16.5047	27.8603	20.3373	23.1352
T_12567	Pbx3	0.627668	0	0.071268	0	0.623521	0	10.3835	1.57832	12.3276	7.96425	29.0886
T_32583	Fam96a	23.154	18.0012	0.35634	0.11608	15.4841	0.290939	19.6347	38.6914	20.1761	53.6876	40.7693
T_46560	Usp6nl	3.48704	24.0016	0.213804	3.65651	12.6263	50.2161	20.4908	19.9319	23.3402	9.17311	3.61724
T_77951	Scgb2b3	24.6883	10.5007	0	0.11608	0.10392	0.116376	5.49551	5.18591	6.08159	1.77773	1.28111
T_32891	Tmem126b	0.418445	0	0	0	0.20784	0	7.92569	0.541138	2.21896	1.63552	0.602873
T_75902	Xlr5b	0.0697409	0	0	0	0	0	0.19331	5.99761	4.027	0.0711094	0.226077
T_45584	Cml2	0.348704	0	7.19806	0.232159	2.64997	0	3.20341	4.3742	15.3683	1.91995	4.89834
T_45794	Gprc5d	0.627668	0	0.142536	0.0580398	0.415681	9.07729	6.1859	1.98417	0	1.63552	0.452155
T_65031	Olfr1350	2.02249	10.5007	0.498876	6.44241	8.7293	47.8885	25.2407	6.67404	17.5051	24.8172	24.7932
T_28797	Ubr7	0.557927	0	0	9.0542	0.10392	0.0581878	9.11316	12.5815	13.3548	8.10647	19.2919
T_47605	Tubg2	0.557927	0	0.071268	0	0	0	7.87046	3.56249	4.72556	0.853313	12.8111
T_66093	Olfr235	19.7367	3.00021	0.142536	10.7374	3.01369	0.116376	29.7144	12.1305	11.8344	4.19545	8.74166
T_56521	Gjd4	0	1.5001	0	0	0	0	0.0276156	1.53322	0.780745	1.35108	0
T_24376	Fam69b	0.557927	4.50031	0	0.0580398	7.1705	0.116376	9.38932	18.3536	22.4772	14.933	2.11006
T_75936	Vmn2r97	24.4791	0	103.98	0.0580398	14.8086	0.0581878	10.7425	12.5815	10.8893	3.12881	5.72729
T_70958	Pigk	0.278964	0	0	0	0	0	3.72811	0.405854	1.64367	0.213328	0
T_63009	Ubqln3	29.2912	7.50051	171.328	55.486	35.8525	9.5428	10.1902	9.46992	17.3408	5.61764	6.48088
T_72795	Prdm10	2.65015	0	0.35634	0	0.0519601	68.4288	7.56669	5.63685	2.46551	17.4218	14.0922
T_12033	Nup62	0.139482	19.5013	0.071268	8.18361	25.0967	0.174563	4.72228	12.5364	7.5609	3.62658	5.42586
T_52089	Dcdc2a	1.60404	0	0.071268	0	16.1596	0	6.32398	5.81723	9.32785	0.924422	1.05503
T_56267	Vmn2r102	1.74352	1.5001	0.071268	98.1453	8.83322	50.5652	11.0739	15.4675	14.3411	3.91102	18.9905
T_9637	Lama4	0.139482	0	0	0	0	0	2.78918	5.90742	4.47901	0.639985	1.05503
T_11722	Cd244	1.67378	0	0.285072	0	3.94897	11.6957	18.392	9.42482	7.35544	3.0577	5.95337
T_7060	Gstm5	8.64787	150.01	0.071268	41.6726	0.675481	0.116376	13.2003	5.72704	10.3962	19.9106	14.6197
T_56943	Epb4.1l5	28.2451	10.5007	0.213804	9.28636	8.7293	0.349127	34.7681	14.3853	32.9146	28.3726	13.5646
T_20837	Dbf4	0	0	0	0	0	0	0.0276156	0.586233	1.5204	0	2.71293
T_50559	Cts3	109.702	9.00062	0.427608	22.0551	25.6683	90.5402	19.0548	28.049	22.6827	12.5864	17.7848
T_8341	Ifnb1	30.2675	310.521	0.570144	0.870597	60.3776	37.182	41.1749	54.4295	62.4185	67.7673	51.4703
T_53782	Fam46d	1.46456	3.00021	0.071268	13.5233	0.883322	0.174563	24.8817	14.8362	15.4505	8.53313	4.74762
T_49873	Olfr153	0.209223	0	0.071268	0	0.0519601	0	3.12057	1.21756	0.0410918	4.47989	0.452155
T_65982	Olfr1131	0.557927	0	0.071268	0	1.0392	0.116376	6.13067	1.93908	5.99941	2.2755	6.70696
T_75678	H2afb2	0.627668	1.5001	0.071268	0	0.0519601	0.0581878	12.6204	11.0482	14.0123	1.70663	3.16508
T_77261	Gm14920	0.278964	0	0	0	6.91069	0.0581878	2.51302	1.7587	4.76665	5.54653	7.30983
T_55874	Ugt3a2	2.65015	16.5011	0.35634	0.0580398	20.5242	0.290939	47.8855	30.5292	20.9979	10.0264	20.7238
T_23846	Rcan1	0.0697409	0	0.142536	4.17886	0	0	2.07117	8.47783	7.84854	3.7688	7.91271
T_72457	E230008N13Rik	1.81326	3.00021	0.213804	0	16.0557	41.0224	15.6857	23.1787	10.6017	10.6664	16.9558
T_439	Crisp1	36.1955	15.001	0.142536	0.0580398	11.4832	19.3765	26.7319	20.4731	24.9838	11.0931	17.634
T_66240	Olfr514	0.488186	0	0.071268	0	0.675481	0.0581878	9.99686	2.70569	7.10889	4.26656	6.85768
T_41686	1700001C19Rik	0.76715	0	0	0	0.10392	0.0581878	3.56242	2.6155	6.98561	16.3552	7.15912
T_73328	Tas2r129	0.139482	1.5001	0	0	0	0	1.9331	3.11154	1.80804	0.355547	2.11006
T_23312	Dnal4	0.697409	0	0	8.18361	12.99	0	4.66704	7.26027	12.9439	3.98213	5.87801
T_32860	Rraga	0.139482	1.5001	0.071268	0	0	0	0.220925	1.93908	0.0410918	2.34661	2.26077
T_62866	Gltscr1	1.04611	7.50051	0.142536	0.0580398	0.0519601	0	14.084	20.428	9.82095	14.2219	14.6197
T_30088	Lrrc40	1.04611	10.5007	0.071268	0.0580398	0.0519601	33.3416	8.94747	3.15664	9.41003	10.5953	13.4139
T_76287	Vmn2r4	6.76487	3.00021	0.285072	5.74594	2.02644	52.8345	15.3267	4.64477	10.7661	1.99106	16.1269
T_76939	Fbxw28	2.16197	4.50031	0.142536	20.8943	0	41.5461	11.0463	11.905	8.30055	11.1642	10.7764
T_24535	Net1	15.8312	1.5001	0	0.754517	11.0155	0.232751	23.7495	31.837	13.7247	16.2129	20.2716
T_72833	Fbxw15	85.0839	21.0014	468.017	47.7667	39.4377	0.756441	15.6581	16.0989	27.5315	24.1061	31.274
T_29130	Gid4	0.348704	0	0	0	0	0	0.883701	0.225474	0.493102	0	0.678232
T_73201	Frmd7	22.9448	93.0064	31.8568	0.0580398	5.97541	0.174563	30.1563	9.87577	9.16348	3.69769	8.13878
T_75729	H2afb3	0.976373	13.5009	0.071268	23.8543	21.4076	0.116376	12.2337	4.64477	7.93072	9.67088	10.1735
T_51483	Vmn1r81	0.418445	1.5001	0.071268	0.0580398	3.32545	0	12.0404	6.40347	5.09539	1.4933	1.05503
T_33187	Abhd14a	71.4844	85.5059	5.5589	244.231	3.27349	0.640066	31.5647	29.1764	29.9559	59.4475	31.3494
T_59111	Uspl1	13.5995	0	0.142536	0	0	0	0.165694	0.766612	1.56149	0.853313	0.753591
T_78473	Gm15056	1.60404	1.5001	0	0.0580398	0	26.9991	5.63359	2.52531	3.28735	0.0711094	0.678232
T_14030	Ptma	0.139482	15.001	0	0.0580398	0	0	2.51302	4.14872	4.15028	3.55547	3.16508
T_41563	Mphosph8	1.1856	27.0018	0.142536	0.0580398	35.5927	0.0581878	17.0941	9.24444	8.01291	17.6351	7.0084
T_54942	Dhx33	0.418445	0	0	0	0.623521	0	7.18007	4.55458	15.7793	6.89761	1.35646
T_17303	Tcp10a	2.92912	34.5024	0.213804	4.2369	22.135	73.7821	16.2932	22.4121	19.0255	11.2353	6.55624
T_18510	Nr1h3	1.60404	1.5001	0	22.9838	0	0.116376	2.6511	10.462	15.6149	3.12881	2.33613
T_21581	Zfp292	3.90549	1.5001	0.285072	28.6136	2.02644	0.116376	14.5258	4.87024	9.65658	5.54653	2.63757
T_37741	Snx10	1.32508	0	0.285072	7.60321	11.1714	42.2443	14.3601	11.8148	9.82095	8.67535	31.3494
T_36144	Prdm5	0.836891	0	0.071268	0	0.0519601	0.0581878	5.79929	4.28401	2.09568	4.05324	5.72729
T_57035	Dars2	0.278964	1.5001	0	0	0.415681	0.232751	11.0186	11.8599	12.985	7.11094	7.30983
T_21243	Eif3b	0.139482	0	0	0	0	0.0581878	3.97665	0.0450948	0	0.284438	0.527514
T_32851	Rpl34	0	0	0	0	0	0	0	0	0.821837	0	2.41149
T_5950	Fzd6	1.95275	28.502	0.285072	39.8733	19.3811	0.0581878	21.9544	34.723	11.177	21.475	18.6137
T_68317	Fbxo10	9.13606	60.0041	0.35634	0.174119	87.6567	28.512	37.1983	65.7032	32.9967	44.5145	25.4714
T_7092	Gtf2h1	0	0	0	0	0	0	0.138078	1.80379	2.34223	2.63105	1.28111
T_51434	Vmn1r234	20.3643	0	0.142536	0	0	0	3.20341	12.0403	3.82154	1.13775	1.58254
T_60974	Myrfl	22.7355	70.5048	0.142536	113.061	2.85781	0.174563	23.6942	14.7911	20.3816	14.5774	9.87204
T_69820	Exph5	0.209223	0	0.071268	0.696477	5.09209	0.0581878	3.50719	4.55458	2.79424	0.497766	3.39116
T_26898	Osbpl1a	0.278964	0	0.071268	0	0.363721	0	7.62192	3.65268	8.62929	0	4.29547
T_60695	Slc22a29	75.6689	34.5024	0.855215	510.576	24.2134	0.290939	34.7405	34.0015	30.6134	28.5149	29.8422
T_71617	Tmem220	13.6692	22.5015	0.498876	27.3367	16.2116	142.327	31.5923	20.7887	48.2007	28.3015	23.8135
T_66518	Olfr904	32.569	9.00062	0.213804	0.0580398	23.382	0.0581878	18.6129	29.943	38.4209	17.4218	14.9965
T_38937	Prdm4	0.209223	9.00062	0	7.19693	17.7704	0	4.03188	7.98179	2.87643	4.83544	4.44619
T_40796	Pank2	0	1.5001	0	4.29494	1.40292	0	0.0276156	0.450948	1.64367	0.142219	8.6663
T_1932	S100g	39.6128	12.0008	0.427608	0.0580398	106.103	37.2984	35.3756	22.6376	30.2847	20.4084	35.1173
T_3007	Cmah	25.7344	0	0.142536	0	8.00186	0.407314	13.2831	7.03479	14.1767	0.426656	6.40553
T_20266	Nubp2	0.557927	0	0	0.11608	0	0	2.31971	5.99761	2.21896	1.91995	0.904309
T_52394	Gm609	0.139482	0	0	0.0580398	3.89701	0.0581878	1.7674	3.11154	12.5741	4.90655	3.01436
T_26136	Mmp19	4.81212	3.00021	42.2619	0.696477	38.1907	41.1388	26.87	24.712	34.5582	43.8745	35.5695
T_28728	Aste1	1.1856	3.00021	0	1.33491	0	0	16.2104	17.0909	13.7658	34.5592	7.46055
T_77539	Gm13247	6.34642	1.5001	0.570144	2.26355	0.10392	81.7538	27.0909	9.83067	20.6692	5.83097	10.4749
T_43198	Nlrp14	0.348704	0	0	0.0580398	0	0	9.47217	4.64477	1.72586	0.639985	1.6579
T_61881	Lipk	1.04611	0	0	0	1.35096	0.0581878	11.8471	13.3481	11.629	11.1642	8.6663
T_7459	Htt	40.6589	7.50051	0.285072	0.812557	0.0519601	0.116376	8.89224	17.587	5.17757	41.6701	19.6687
T_23036	Vti1b	114.515	16.5011	1.14029	364.374	39.2818	0.232751	19.7728	20.6534	31.4763	49.9899	31.8015
T_42421	Arhgap15	1.5343	0	0.213804	0.11608	0.10392	31.2468	9.91402	6.85442	18.9022	5.40431	2.26077
T_7969	Prmt1	0	0	0	0	0	0	0.138078	0	0.534194	0	1.58254
T_55968	Eif3l	0.278964	0	0	0	22.6546	0.290939	5.79929	6.62894	2.38333	0.995532	11.3039
T_62974	4933405O20Rik	156.708	6.00041	0.570144	111.959	4.72837	0.290939	12.1785	2.79588	3.86263	4.62211	5.42586
T_43061	Trdn	40.0313	3.00021	0.285072	0	17.6145	0	13.4488	41.6676	18.9022	24.7461	37.7549
T_36577	4933421I07Rik	0.209223	0	0	0.11608	0.0519601	0	0.745622	12.9422	5.79395	1.91995	3.61724
T_38682	Zfp655	19.5275	61.5042	0.071268	0.0580398	15.692	0	4.99843	15.2421	9.86204	10.7375	15.3733
T_76598	Vmn2r54	0.488186	1.5001	0.142536	0.0580398	0.779402	0.116376	10.7149	12.4011	5.42412	6.32874	11.6053
T_62308	Vtcn1	4.46342	24.0016	0.570144	223.917	15.588	78.088	28.1956	27.7333	12.8617	39.8213	31.4248
T_4451	Drg1	41.7748	0	0.498876	0.406278	0.20784	95.3698	25.434	36.4817	38.5441	30.7904	68.3507
T_50653	Gjc3	80.8297	3.00021	0.213804	0.11608	1.14312	55.3948	26.2349	17.8125	17.9982	11.3064	23.512
T_10063	Klrb1a	3.90549	0	57.0856	0	11.5871	0.116376	15.2438	13.2579	6.57469	8.88867	3.99403
T_53387	Tmem60	118.769	21.0014	0.427608	0.0580398	42.0357	57.8968	13.6145	25.5237	19.1488	15.7863	27.0539
T_65730	Olfr1023	2.51067	19.5013	0.285072	27.0465	37.827	57.024	14.1668	27.1471	26.0933	22.8261	18.0108
T_2530	Cd9	6.83461	25.5017	0.213804	27.9171	7.11853	0.232751	40.9816	15.0617	19.8884	27.6616	43.4822
T_61475	Erich5	3.27782	9.00062	0.142536	0.232159	9.7685	20.2493	23.4457	37.1131	26.0933	22.2572	34.1377
T_28828	Mcm8	48.4699	6.00041	5.98651	0	20.9399	0.814629	29.9906	21.8259	41.4617	25.2438	38.8099
T_44733	Zxdc	0.488186	4.50031	0	0	34.6054	0	6.24114	6.0878	24.0387	2.63105	13.7907
T_17448	Psmd2	0	0	0	0	0	0	0	0	0	0	0
T_16347	Sox11	28.803	19.5013	0.855215	300.588	19.1733	69.3016	20.4356	23.1787	17.4229	24.7461	12.7357
T_47455	2025-09-10	25.1067	3.00021	0.213804	0.232159	12.99	0.174563	26.9529	8.29745	18.9844	13.4397	13.7907
T_74289	Nlrc5	0.0697409	0	0.071268	0.0580398	0.935282	0	2.67872	8.43273	7.93072	1.42219	1.13039
T_24918	Gabarap	0.0697409	0	0.071268	0	13.9773	0	2.73395	0.405854	3.49281	2.84438	2.33613
T_43669	Chst15	0	0	0	0	0	0	0	0	0	0	0
T_27178	Ndfip1	0.139482	0	0	0	0.467641	0	0.883701	7.44065	13.4781	0.213328	2.48685
T_1107	Art1	2.58041	9.00062	0.285072	72.4336	0.311761	0	14.4706	16.4596	9.82095	11.3775	11.3039
T_10961	Msx1	0.488186	0	0.142536	0.0580398	18.7056	0.0581878	6.93153	1.66851	9.24566	3.41325	1.6579
T_47242	Sf3b3	0	0	0	0	0	0	0.0276156	0.541138	0.164367	0.142219	0.452155
T_49990	Etfb	0.348704	0	0	0	6.49501	0	8.42277	2.16455	11.0948	0.853313	8.89238
T_18824	Wbp5	0.0697409	0	0	0.11608	0.259801	0	1.07701	1.30775	14.1356	4.19545	2.18541
T_22795	Rgs7bp	1.32508	0	0.071268	0	0	0	10.6596	6.31328	4.76665	3.12881	2.0347
T_13369	2025-09-05	0.488186	3.00021	0.142536	0	5.71561	23.2751	6.32398	1.17247	3.49281	0.782203	2.33613
T_65720	Olfr1026	47.7725	36.0025	0.570144	166.69	6.49501	47.2485	40.4293	24.5316	34.1884	26.1683	18.8398
T_54392	Pomgnt2	0.418445	16.5011	0	0.0580398	3.89701	0.0581878	2.98249	9.37973	3.65717	3.0577	1.05503
T_26339	Pvrl3	68.3461	40.5028	0.570144	87.4079	50.2974	0.931004	68.5973	59.7507	58.5559	47.9988	67.2203
T_6967	Nr3c1	120.443	123.008	1.49663	1073.27	8.41754	43.059	42.2243	29.4018	29.093	63.8562	50.8674
T_64036	Olfr141	0.557927	18.0012	0.142536	0.11608	61.0012	0.0581878	13.2555	12.5364	8.87584	3.69769	4.67227
T_69096	Emilin3	3.55679	48.0033	0.071268	0	0.311761	0	10.1902	4.01344	9.45112	10.7375	7.0084
T_52793	Hsh2d	0.0697409	9.00062	0.071268	0.0580398	9.92438	0	2.76156	5.45648	7.68417	3.55547	6.70696
T_38141	Fbxl2	0	0	0	0	0	0	0.110463	0.946992	0.287643	0	0
T_32227	Ubxn2b	11.0191	40.5028	205.751	18.5727	15.7959	0.174563	20.8222	26.2452	9.94422	15.9285	29.7669
T_63338	Zfp937	0	0	0	0	0	0	0.386619	0.405854	1.47931	2.2755	2.56221
T_38959	Setd5	0.557927	1.5001	0.071268	0	8.26166	0	3.72811	4.55458	2.26005	3.62658	12.8111
T_26820	Perp	1.32508	12.0008	0	37.2615	3.48133	0	11.7643	9.83067	17.8749	5.2621	19.518
T_22565	Cenpo	14.4364	0	0	0	0.0519601	0.0581878	5.60598	6.80932	4.31464	5.68875	8.6663
T_2749	Cer1	4.46342	7.50051	0.213804	16.7155	13.1979	0.174563	23.8323	36.6621	55.2685	28.4438	38.3578
T_69126	Flnb	31.8018	0	0.213804	17.3539	9.2489	0.174563	29.4383	7.26027	9.73877	7.60871	12.8864
T_20988	Tbl2	0.76715	9.00062	0	0.174119	12.4185	0.116376	7.76	5.05062	4.47901	6.54206	4.89834
T_47324	Cyp4v3	16.1799	7.50051	0.142536	12.9429	0.363721	0.174563	10.2454	11.4992	10.6428	16.924	10.0228
T_26393	Hnrnph1	36.5442	6.00041	0.498876	0.0580398	5.55973	0.349127	45.4001	49.2887	25.0249	38.5413	33.158
T_61875	Kcnv2	0.697409	0	0	0	1.19508	0.116376	9.38932	7.26027	1.89022	2.06217	11.3039
T_20738	Rps3	1.46456	0	0.285072	0	0	65.1703	0.828469	0	0	0	0.753591
T_4190	Dgat1	0.278964	0	0	9.75068	2.02644	0	3.39672	5.77214	10.3962	5.68875	4.06939
T_53761	Klhdc8a	0.557927	1.5001	0	0.0580398	4.62445	0	6.3516	5.41138	13.1905	3.83991	5.87801
T_16313	Sod1	0.278964	0	0	0.0580398	0.415681	0	1.04939	3.20173	5.5474	0.497766	5.3505
T_36271	Ccdc81	0.76715	30.0021	0.142536	5.04946	4.52053	0	10.273	38.4659	15.9847	15.0752	15.8254
T_4391	Dok2	1.74352	3.00021	0.213804	9.98284	0.0519601	0	26.6491	19.4359	21.6143	14.7196	5.42586
T_15337	Scnn1a	1.1856	0	0.142536	0	4.67641	20.8894	6.51729	12.4462	6.49251	11.4486	11.6807
T_19915	Srp54a	0	0	0	0	0	0	0	0.541138	0	0	0
T_44114	Ankrd23	0.906632	0	0.285072	0.0580398	3.37741	0.116376	12.8965	5.36629	19.1488	6.89761	15.6747
T_8676	Cep250	0.557927	7.50051	0	0	0	0.174563	9.30647	4.82515	7.43762	3.62658	2.18541
T_40245	Acbd5	25.037	42.0029	1.06902	0.0580398	44.3739	49.9833	53.1877	31.9722	39.9824	35.0569	33.8362
T_180	Actg2	15.4825	1.5001	0	1.50903	36.9956	0.0581878	19.11	17.136	7.72527	24.1061	31.3494
T_46125	Ddx50	120.443	25.5017	0.427608	5.22358	127.926	67.0905	40.0703	48.7926	59.2133	37.5458	35.8709
T_42764	Cmya5	4.74238	0	0.213804	0	2.0784	54.8129	28.9412	9.6052	7.72527	14.6485	9.11845
T_53947	Slc24a1	2.16197	6.00041	0	0	12.9381	0.116376	14.4982	17.9026	26.5453	5.2621	8.51558
T_32011	Pold3	0	0	0	0	0	0	0	0.135285	0.410918	0	0.678232
T_23083	Prrc2a	38.7759	3.00021	0.142536	3.13415	1.5588	0.232751	7.76	4.64477	13.9301	3.98213	9.26917
T_42976	Wdr38	0.278964	1.5001	0	0	0.15588	0.0581878	7.51146	6.62894	2.05459	1.84884	1.73326
T_61362	Arhgap22	2.71989	1.5001	0.35634	3.01807	3.79309	89.9583	6.90391	5.2761	5.38303	16.2841	4.44619
T_62836	Parp12	0.139482	4.50031	0	0	0.0519601	0.0581878	4.25281	13.9794	16.0669	3.62658	6.02873
T_2865	Chuk	0.906632	0	0.071268	0	0.10392	0.0581878	21.0984	11.1835	17.2586	6.32874	4.74762
T_68376	Zfp512	29.7096	0	0.213804	0.0580398	31.1761	0.0581878	12.6204	6.85442	8.67038	17.2085	13.7154
T_58481	Gnl2	0	0	0	0	0	0	0	0.180379	0	0.0711094	0
T_64084	Olfr1028	1.11585	60.0041	0	33.8372	13.7175	0.0581878	13.2279	15.5577	18.5324	8.17758	8.89238
T_49996	Chrna3	2.30145	16.5011	0	0	0.0519601	0.349127	30.6534	5.50157	4.39683	11.6619	31.6508
T_55899	Dcaf13	0.418445	0	0.071268	0	0	0.0581878	7.56669	3.83306	2.71206	1.20886	0.678232
T_12097	Ogdh	0.488186	0	0	0.0580398	0.571561	0	8.22946	10.8228	9.61549	1.70663	2.0347
T_4099	Asap1	1.32508	0	0.142536	0	14.9126	0.116376	14.0011	7.07989	8.99911	6.68428	7.08376
T_61658	Cldn17	91.0119	3.00021	104.479	0	62.1443	0.581878	26.4006	41.4422	25.8057	42.7367	33.2334
T_18778	Vps45	2.30145	39.0027	0.213804	0.11608	6.18325	0.116376	29.8801	5.95252	16.4778	11.0931	11.3792
T_75724	Lekr1	141.992	31.5022	0.570144	24.0865	69.055	55.6857	20.8498	24.8473	32.7091	30.5059	27.5814
T_64979	Olfr509	8.92683	0	0.071268	0.11608	6.49501	0	7.29053	1.17247	4.35573	7.67981	3.08972
T_65162	Olfr470	0.488186	1.5001	0.071268	0	0.0519601	0	7.70477	23.4493	10.9715	11.1642	11.5299
T_7383	Hbb-y	80.6902	0	0.285072	1.1608	23.434	13.5578	31.5371	14.9715	34.7637	2.13328	8.59094
T_74101	I830077J02Rik	0.488186	0	0.071268	0	9.04106	0	5.93736	9.19935	5.58849	3.69769	1.20575
T_4819	Eif4e	0	0	0	0	0	0	0.110463	0.450948	4.15028	0.142219	11.8314
T_68956	Gm13078	7.11357	22.5015	0.071268	0	14.5488	23.2169	21.2364	16.144	14.1767	17.1374	17.1819
T_13511	Ppfibp2	23.7816	3.00021	0.142536	39.0608	12.6263	0.116376	18.1435	13.4383	17.0942	5.75986	16.9558
T_75420	Vmn2r117	1.11585	142.51	0.142536	0.464318	0.467641	0.232751	13.8907	12.7618	30.9832	6.75539	4.74762
T_77392	Mndal	5.78849	156.011	19.5274	0.812557	4.36465	85.0123	24.6332	27.9137	10.0675	6.32874	41.749
T_72694	Usp17lb	1.883	1.5001	0.35634	5.51378	17.3547	0.116376	49.1282	17.8125	16.3956	8.95978	12.8111
T_27349	Gng11	0.278964	0	0	4.00474	2.13036	0.116376	8.69893	5.41138	10.1086	1.70663	3.01436
T_60771	Olfr1321	0.836891	0	0	0.11608	9.35282	0.0581878	6.95914	5.90742	3.82154	1.42219	3.39116
T_48332	Itfg3	5.23057	7.50051	0	0	15.0684	0	18.1435	13.0775	12.8617	7.18205	20.1209
T_28051	Wdr61	0.0697409	0	0	0	0	0	2.48541	0.180379	2.75315	0.639985	0
T_46718	Clca4a	0.348704	0	0	0.0580398	0	0	4.9432	6.22309	1.43821	5.19099	0.376796
T_3106	Cnn1	2.16197	15.001	19.5274	9.9248	0.0519601	0.116376	14.443	17.8125	25.3537	19.9106	5.42586
T_62154	Fam171b	19.8064	0	0.213804	0	37.3074	0.116376	7.15245	10.3267	14.7931	5.47542	7.83735
T_11035	Mtf2	0.557927	0	0	0	16.0557	0.116376	5.63359	1.39794	7.84854	3.55547	1.43182
T_41011	Cd200r3	0	0	0	0	14.6008	0	0.966548	3.29192	2.91752	1.56441	1.35646
T_24726	Ykt6	37.7996	0	0	0	7.1705	0.116376	16.956	13.2128	25.1893	18.3462	9.26917
T_1075	Arhgdib	2.16197	22.5015	15.8928	22.5194	21.5115	9.5428	23.9428	16.2341	16.108	14.1508	15.1472
T_31157	Aasdhppt	0.348704	0	0	0	0	0	0.110463	0.631328	0.945112	2.06217	1.88398
T_52878	Dennd2a	9.27554	4.50031	0.213804	0	12.7822	3.89858	13.8078	5.95252	12.533	5.68875	11.0024
T_6649	Gngt1	0.836891	1.5001	0	0	0.0519601	0.0581878	7.34576	4.91534	10.9715	5.47542	0.376796
T_71907	Heca	42.0538	1.5001	26.1553	0.11608	8.7293	48.8195	34.1606	20.3829	27.285	31.7859	28.5611
T_37060	Colec11	0.139482	0	0.213804	0	0.10392	0	3.36911	2.29984	0.945112	6.0443	10.5503
T_2881	Elovl3	1.5343	3.00021	0.142536	0	0.727442	0.116376	23.2248	11.1835	2.38333	2.84438	4.89834
T_60955	Tmtc3	27.9661	12.0008	0.855215	119.62	4.46857	94.4388	26.8976	13.9343	15.9025	11.4486	9.79669
T_47319	Agpat6	51.1898	51.0035	0.71268	81.4878	102.102	0.407314	37.3916	37.6091	55.6383	26.8082	32.1783
T_72757	Urb2	0	0	0	0	5.66365	0	1.60171	4.10363	2.83534	0	6.10409
T_51363	Vmn1r18	36.6837	180.012	0.285072	41.7306	45.1533	24.6716	20.9327	22.4572	31.312	11.5197	14.7704
T_51365	Vmn1r19	0.627668	0	0.071268	0	0	0.174563	7.81523	2.43512	3.28735	4.05324	3.16508
T_49360	Gins4	0.139482	4.50031	0	0	0	0	2.07117	0.766612	0.164367	4.05324	2.26077
T_39283	Cib4	0.627668	0	0.142536	0	8.10578	0	7.06961	7.35046	4.97211	9.31533	13.3386
T_11733	Nmt2	0	0	0	0	0.15588	0	1.43601	4.10363	2.26005	0.284438	4.82298
T_69345	Gpr82	14.2271	0	0.142536	0	4.67641	0.116376	12.9517	7.48574	9.77986	2.34661	1.80862
T_41292	Armc4	4.25419	0	0.071268	0	4.78033	55.2202	24.7712	24.4414	14.4643	25.5283	19.7441
T_30112	Mtdh	3.69627	19.5013	0.142536	0.174119	15.8998	0.0581878	19.828	13.2579	12.4097	12.4441	11.8314
T_7795	Hoxa7	0	0	0	0	0	0	0	2.11946	1.15057	1.84884	2.78829
T_39280	Ccdc18	0	0	0	0	0	0	0.303772	0.180379	8.58819	5.47542	1.88398
T_68048	Nlrc3	0.278964	13.5009	0.071268	0	0	0.0581878	4.16996	5.68195	7.0267	9.45755	8.2895
T_1700	Bst1	11.4375	0	0	0	0.10392	0.0581878	1.82263	0.811707	1.15057	6.11541	0.527514
T_23709	Ubqln2	0.697409	0	0	2.43767	0	0.0581878	5.38505	2.84097	1.35603	5.19099	5.42586
T_65440	Olfr328	0	0	0	0	0	0	0.138078	1.08228	0.123276	0.0711094	0
T_18672	Vbp1	37.2416	40.5028	0.142536	3.19219	1.97448	0.116376	20.6841	21.1495	32.7913	7.11094	11.3039
T_74367	Akap14	0	7.50051	0	0	0	0	0.44185	0	1.97241	1.06664	1.13039
T_46443	Smap1	127.347	0	0.213804	5.51378	3.32545	12.7431	51.0061	41.4872	41.3384	56.2475	33.7609
T_6736	Gp49a	0.76715	0	0	0	8.4695	0	5.79929	3.06645	4.35573	0.568875	0.150718
T_55627	Srek1	0.488186	4.50031	0.071268	4.17886	5.04013	0	8.00854	3.24683	4.72556	3.34214	15.9761
T_67139	Olfr1255	0.278964	6.00041	0.142536	0	0.0519601	0.0581878	7.81523	4.01344	19.0255	2.2755	2.41149
T_30889	Dhx40	20.5736	1.5001	0.427608	3.01807	42.6073	0.174563	23.0314	18.2183	17.5051	20.8351	14.5443
T_27034	Mrps10	0.0697409	0	0.071268	0	0.0519601	0	1.87786	7.07989	12.2454	4.47989	21.0252
T_3750	Ctsw	37.1719	21.0014	0.213804	6.50045	45.1014	0.0581878	9.8864	19.9319	20.8747	4.12435	15.6747
T_36219	Spag9	4.25419	0	0.142536	0	28.3183	0.0581878	10.8253	8.79349	4.60229	4.05324	5.27514
T_76532	Vmn1r224	2.85938	6.00041	0.071268	0	9.40478	46.6666	21.264	7.30536	14.9574	5.3332	11.2285
T_71936	Obscn	1.25534	0	24.3736	0	0.623521	0	4.39089	1.44303	3.82154	0.284438	1.05503
T_66534	Olfr907	60.7443	0	0.142536	0.11608	0.363721	0.290939	8.94747	7.48574	2.42442	10.9508	11.3039
T_32557	H2afb1	0.488186	0	0.071268	0.0580398	32.2672	0	8.80939	2.39003	10.8482	3.12881	16.3529
T_47379	Ano10	2.85938	1.5001	0.498876	0.0580398	70.5618	103.574	5.13651	5.2761	20.1761	4.19545	12.1328
T_36744	Krtap7-1	13.181	54.0037	0.641412	232.449	49.6219	0.232751	38.4686	22.1416	32.0516	28.0171	33.4594
T_3290	Cox5b	3.20808	0	0.35634	0	0.727442	0.116376	25.4892	18.6242	22.4361	61.5096	34.3638
T_61134	Enpp7	1.5343	16.5011	0.071268	0	7.27442	0.174563	14.5258	17.4517	8.83474	13.5108	8.59094
T_5218	Bcl11a	17.7142	52.5036	0.142536	0.290199	2.85781	53.1836	5.10889	0.766612	9.0813	2.98659	2.18541
T_28418	Nmnat1	1.11585	0	0	0.11608	199.527	0.0581878	8.91985	9.6052	10.8482	5.2621	11.9067
T_78479	Fam181a	41.9143	0	0.142536	0	8.52146	0	11.1843	1.39794	4.06809	5.40431	2.56221
T_24660	Cyp3a25	0.418445	1.5001	0.071268	0.0580398	0	0	2.70633	8.07198	8.83474	16.1418	4.9737
T_58843	Ugt2b36	31.3834	16.5011	0.285072	0.174119	28.7859	0.174563	34.8233	35.3544	26.0111	22.755	28.7118
T_27802	Mrpl35	0.0697409	0	0	0	0	0	0.828469	2.34493	0.862929	3.48436	0.678232
T_33647	Smim11	0.278964	12.0008	0.35634	107.896	0.10392	0.116376	3.89381	1.21756	2.75315	12.9419	6.55624
T_40006	Ttc21a	0.139482	1.5001	0.071268	18.2245	3.84505	0.0581878	2.95487	10.4169	21.7787	10.4531	4.44619
T_43778	Abcb5	30.8952	6.00041	0.285072	0.11608	13.4057	48.2377	30.3496	51.0023	45.3654	40.1057	44.0097
T_66595	Olfr655	3.76601	336.023	0.570144	193.795	33.826	0.349127	39.7113	33.9113	51.8168	38.4702	40.8446
T_22529	Ppp2r2d	0	1.5001	0	0	0	0	0.773238	6.40347	2.42442	0	0.226077
T_55229	Nploc4	0.557927	0	0.071268	0	0	0	5.85452	0.901897	2.46551	0.355547	0.602873
T_21893	Ero1l	4.32394	10.5007	0.285072	0.174119	21.9791	50.4488	32.0618	15.1068	16.3135	10.4531	12.8864
T_59237	Gxylt2	164.031	1.5001	0.71268	0	5.55973	0.174563	4.77751	9.6052	8.42383	1.84884	9.87204
T_36711	Rbks	71.066	10.5007	0.35634	0	7.6901	0.290939	35.1271	15.5126	41.9137	39.3946	21.6281
T_37271	Slc16a14	21.4105	40.5028	0.213804	10.7954	11.1195	0.174563	25.9035	47.6201	29.2163	44.3723	32.9319
T_35666	Bag5	0.697409	1.5001	0	0	1.76664	0.0581878	11.4053	5.72704	5.0132	3.7688	2.78829
T_26392	Hnrnph1	0	0	0	0	0	0	0.248541	0.270569	0.205459	0.213328	0.301436
T_19051	Plagl1	10.9493	198.014	0.071268	5.16554	25.8761	99.6175	26.5663	29.4018	30.8189	14.3641	14.0922
T_33250	Kansl1l	19.6669	0	0.427608	0	2.49409	58.886	19.469	10.0111	17.012	16.6396	7.30983
T_44238	Asb8	16.4589	7.50051	0	0	23.1742	0.0581878	3.97665	11.6345	7.39653	7.60871	9.11845
T_4636	Eda	0.278964	34.5024	0.142536	0.11608	6.18325	0.0581878	6.8763	1.26266	7.35544	3.34214	10.3242
T_56211	E330017A01Rik	0.348704	10.5007	0.071268	7.19693	1.40292	0.0581878	7.15245	14.7911	19.5597	5.3332	4.82298
T_25455	Olfr480	6.1372	21.0014	0.498876	2.72787	25.3046	123.998	38.9933	27.1922	19.9706	14.5774	31.1233
T_58561	Pdik1l	0.976373	1.5001	0.071268	0	0	10.241	14.7744	3.5174	4.64338	3.98213	1.28111
T_2876	Cidea	0.627668	0	0	0	8.15774	0	11.5986	16.9106	11.2592	5.75986	9.04309
T_11867	Npy1r	0.836891	0	0	0	5.40385	0	0.607544	4.41929	5.91722	2.13328	11.0024
T_33497	Pdcl3	0.278964	0	0	0	0	12.9759	2.78918	1.21756	12.4919	3.83991	4.67227
T_56494	Srsf7	1.32508	0	0.142536	0	17.5625	34.2726	4.25281	6.1329	8.25946	10.4531	4.06939
T_22202	Hnrnpdl	0.348704	0	0	0	3.11761	0	5.32982	1.30775	2.95861	0.284438	1.05503
T_41377	4930505A04Rik	16.5983	3.00021	0.213804	4.41102	0.831362	0.290939	33.8292	6.44856	9.12239	10.8797	13.5646
T_51987	Mtmr11	6.34642	13.5009	101.842	0.0580398	17.3547	0.174563	16.0723	22.367	27.2028	12.7286	8.96774
T_43058	Dapl1	51.1201	0	0.35634	0	0.363721	0.174563	4.86035	6.17799	4.80774	11.3775	5.04906
T_47064	Zfp956	3.13834	9.00062	0.071268	16.5994	114.572	46.0847	30.5981	21.6004	24.4086	28.7282	14.0168
T_58159	Trmt13	0.0697409	7.50051	0	6.32634	0.0519601	0	1.32555	9.78558	4.06809	1.06664	2.26077
T_13898	Psme1	1.5343	3.00021	0.142536	7.08085	10.9116	41.2551	22.2306	13.7539	13.1083	9.31533	13.1878
T_57555	Ppig	0.0697409	0	0	0	4.46857	0	2.84441	0.496043	0.246551	0.0711094	4.67227
T_61544	Ttc38	0.418445	0	0.142536	0	56.7924	0	4.5842	0.901897	1.31494	0.213328	0.678232
T_23336	Kat6b	0.348704	0	0	0	12.99	0.116376	1.73979	0.541138	2.54769	9.17311	0.0753591
T_6430	Gja10	8.36891	3.00021	0.285072	0.0580398	26.1359	51.3216	22.7001	20.1574	8.5471	7.89314	9.11845
T_60549	Plscr4	8.36891	19.5013	0.142536	52.7582	0.0519601	0.116376	14.9677	9.33463	16.7244	44.6567	4.37083
T_2138	Ctnna2	9.2058	7.50051	0.213804	37.6098	31.7476	0.232751	19.7728	22.0965	13.2727	19.1995	32.7059
T_63039	Cyp2r1	7.18331	87.006	6.41412	93.0378	30.1369	76.8661	25.3788	29.4469	43.8861	34.8436	36.1724
T_8211	Icam5	5.09109	25.5017	0.071268	0.522358	4.26073	0.290939	27.5052	37.9248	31.6407	16.7107	13.5646
T_1988	Caml	0.976373	9.00062	0.142536	0	0.311761	0	9.63786	2.16455	7.72527	9.17311	5.50122
T_57892	Gmeb2	1.11585	0	0.071268	6.38438	0	55.8603	4.61181	4.68986	2.67097	2.20439	0.678232
T_60362	Zfp599	0.0697409	0	0	0	0	0	0.303772	1.93908	0.657469	0.142219	2.33613
T_55242	BC017643	5.09109	0	0.142536	0	0.20784	0.232751	16.3761	10.913	10.4373	9.24422	14.0922
T_73799	Otud6a	18.7603	3.00021	0.498876	0.0580398	0.987242	0.0581878	16.7075	2.48022	29.4218	35.768	6.33017
T_25085	Txn2	0.278964	1.5001	0	0.0580398	0	0	2.1264	9.10916	10.8072	0.213328	3.61724
T_20508	Cln8	0.209223	0	0	0	0	0	0.248541	0.541138	3.73936	1.27997	1.20575
T_26205	Fibp	162.217	16.5011	1.63916	14.1617	55.3375	46.0265	61.3067	43.6067	52.9263	110.148	45.5923
T_45625	Csnk1a1	0.348704	0	0	0	0	0	2.01594	0	0.45201	0.0711094	3.08972
T_18828	Eif4h	0.0697409	1.5001	0.071268	0	0	0	1.18747	14.6107	2.26005	3.19992	1.73326
T_2760	Cetn3	13.2508	1.5001	0.213804	0.232159	0.883322	0	9.38932	36.3915	21.5321	17.1374	12.6603
T_6002	Gab1	0.836891	0	0.142536	0	0.415681	0	6.73822	7.48574	11.8755	5.54653	4.44619
T_16578	Spop	9.5545	3.00021	0.071268	9.0542	0.363721	0	9.47217	17.9026	9.12239	17.9196	9.9474
T_44207	1700084C01Rik	128.393	124.509	11.1178	7.83537	12.7822	0.174563	27.45	13.303	25.1893	2.63105	18.3123
T_8357	Ifrd1	1.25534	1.5001	0	16.4833	5.40385	0	2.04356	6.9897	6.86234	29.4393	14.0922
T_59705	Ano5	0.0697409	0	0	0	0	0	2.95487	0.225474	0.945112	0	3.84332
T_5729	Flot1	0.209223	1.5001	0	0	0.519601	0.0581878	4.03188	4.96043	13.6836	6.32874	8.74166
T_4787	Eif1a	0.0697409	0	0	0	0.935282	0	2.67872	0.225474	2.30114	0.142219	2.0347
T_48795	Celsr3	3.4173	3.00021	0.213804	0	0	38.5785	8.42277	10.6875	14.9985	4.83544	1.43182
T_38473	Dnajc25	0.139482	0	0	0	0	0	3.06534	1.30775	1.35603	0	0.376796
T_42107	Pank1	11.2283	1.5001	0	0.11608	18.9654	0.174563	21.0984	14.2049	8.25946	4.90655	8.36486
T_66277	Olfr483	24.2001	1.5001	0.142536	0.11608	0	0.0581878	5.66121	21.6004	5.46521	29.7948	4.89834
T_30612	2410127L17Rik	0	0	0	0	5.14405	0	1.46363	2.6606	5.91722	1.35108	0.904309
T_55645	Dhx29	0.139482	0	0	0	3.48133	0	2.51302	3.24683	10.5195	0.213328	4.06939
T_62501	Skint5	11.7165	25.5017	0.142536	0.0580398	2.49409	0.116376	18.8615	35.1289	22.8882	22.6128	15.6747
T_1785	Commd3	0	1.5001	0	0	0	0	1.7674	4.64477	1.80804	3.0577	3.76796
T_924	Apoa4	8.64787	0	0.855215	0.0580398	45.1014	113.641	22.4791	22.7729	21.491	21.1195	15.7501
T_15262	Atxn2	0.278964	0	0	0	0	0	4.99843	2.11946	0.246551	2.06217	0.753591
T_57235	Ino80d	38.0785	45.0031	0.142536	0.0580398	0.10392	0.349127	14.3049	21.375	13.0261	8.10647	6.02873
T_31498	Caap1	2.37119	3.00021	0.285072	22.0551	22.5507	51.9035	9.80355	13.2579	22.0663	12.1597	7.83735
T_74194	Pigg	30.5465	4.50031	0.35634	51.075	0.415681	0	10.2178	11.905	11.7112	13.013	12.3589
T_23859	Tfip11	0	0	0	0	0.415681	0	0	1.12737	0.493102	0.0711094	0.527514
T_1170	Atf1	0.139482	0	0.071268	0	35.3848	0.0581878	3.72811	1.80379	8.46492	2.41772	5.42586
T_65287	Olfr282	0.278964	0	8.12455	0.696477	0.675481	0	6.98676	4.41929	7.43762	2.20439	3.84332
T_36820	Tmem80	0.906632	0	0.071268	0	43.6465	0.116376	10.3006	8.83859	16.6011	17.3507	5.3505
T_2057	Car3	0.348704	0	0	0	0	0	4.11473	2.34493	2.05459	6.11541	0.301436
T_13478	Ppap2a	8.78735	4.50031	0.142536	0.11608	3.37741	0	12.068	9.92086	10.1497	3.27103	4.44619
T_9167	Kera	6.69513	40.5028	0.498876	23.6802	32.8388	0.290939	46.0353	39.7286	49.6389	33.4214	25.6221
T_32488	Ndufc2	2.51067	0	0.071268	0	0.20784	45.0373	18.3368	3.06645	7.0678	11.2353	1.13039
T_17985	Tpm2	34.731	22.5015	0.285072	0.174119	41.1004	0.290939	39.5732	36.9778	62.7472	16.5685	55.3136
T_57450	Dolk	0	0	0	0	0	0	0.0552313	0.766612	2.54769	0	0
T_65748	Olfr1086	0.557927	22.5015	0.071268	0.174119	3.74113	0	11.0463	6.26818	7.88963	10.0264	21.9295
T_69806	Ccdc79	20.9223	4.50031	0.285072	5.1075	1.76664	0.232751	18.6958	29.7175	28.7232	24.7461	30.1436
T_64098	Olfr1042	0.278964	0	0.142536	0	6.65089	0	5.52313	0	0	1.35108	0.452155
T_39624	Wdr75	0.139482	0	0	0.174119	0.415681	0	0.911316	2.07436	0.534194	1.06664	0
T_61295	Cntnap3	1.39482	138.009	0.285072	22.4034	2.44213	0.232751	26.2349	11.8599	13.3959	12.0175	14.9211
T_23757	Pqbp1	0.627668	0	0.071268	4.70122	0	0	9.85879	2.29984	0.780745	2.2755	14.1675
T_12471	Pabpc2	1.04611	3.00021	0.071268	0	37.2554	0	4.50135	3.65268	7.23216	16.2841	12.585
T_10836	Grap2	22.875	31.5022	0.213804	0.11608	10.5999	14.1978	16.1275	21.9161	21.1212	25.0305	11.3792
T_38802	Zfp248	0.139482	0	0	0	0	0	3.23103	0.135285	1.97241	2.84438	2.41149
T_62354	Sdr16c6	25.037	45.0031	1.14029	40.2796	174.794	196.093	57.3025	52.4002	60.8981	65.4918	63.9045
T_41363	4930524N10Rik	0.278964	1.5001	0	0	0.0519601	0	6.62776	4.10363	7.64308	0.639985	4.89834
T_72936	Poc1b	0.836891	1.5001	0	0.0580398	2.64997	0	4.00427	15.8734	8.38273	5.2621	11.0024
T_36267	Armc3	3.83575	9.00062	0.285072	15.1484	16.1076	42.6516	34.8786	16.3243	30.2025	14.0797	24.341
T_78380	Pifo	280.079	0	6985.68	0.754517	0.935282	5.7024	12.7584	4.10363	1.35603	9.8131	11.5299
T_75117	Ubtfl1	3.48704	0	0.213804	0	0.675481	30.8395	16.238	9.92086	15.8204	10.2398	10.7764
T_36	Abi1	1.5343	0	0.142536	0	4.00093	0.290939	11.2396	8.56802	8.01291	65.9895	14.2429
T_8363	Ifrd2	1.5343	1.5001	0.071268	0.11608	4.15681	21.5295	19.3862	15.4224	8.01291	8.60424	8.06343
T_62126	Xirp2	1.39482	15.001	0.570144	203.72	15.4322	9.07729	19.5519	17.136	22.354	28.5149	17.408
T_25851	Wdr12	0.976373	0	0	0	0.20784	0	10.4663	5.32119	8.09509	9.24422	21.4773
T_52183	Zbtb7c	8.29917	1.5001	0.213804	0.0580398	28.9937	0.116376	17.3702	32.6938	28.8465	28.3726	14.9965
T_57562	Mettl8	124.627	1.5001	0.498876	32.7925	1.97448	0.232751	1.21509	11.1835	8.62929	2.13328	8.81702
T_70339	Pkn1	2.71989	0	0.427608	33.3148	0.0519601	0	7.09722	14.0245	20.7514	5.97319	6.6316
T_39175	Larp1	1.46456	0	1.35409	0.174119	23.5379	0.116376	15.52	8.79349	17.2586	4.05324	4.37083
T_52721	Wfdc5	0.348704	0	0	10.5052	0	0	4.86035	2.34493	4.23246	1.56441	5.80265
T_5315	F8a	30.8255	28.502	0.142536	3.07611	27.4869	0.290939	29.8801	40.5403	35.1335	21.5461	11.8314
T_19411	Amfr	21.7592	27.0018	0.142536	0	13.3018	0.0581878	18.4749	9.87577	15.8614	11.3775	10.3242
T_74433	Mageb4	1.74352	0	0	0	43.2308	0.116376	18.5577	9.87577	16.56	4.69322	4.52155
T_37284	Trnau1ap	25.7344	42.0029	0.071268	0.174119	7.53422	0.0581878	12.0957	19.977	17.5462	16.0707	15.5993
T_67341	Olfr711	9.76373	16.5011	0.213804	0.290199	9.2489	45.852	29.7144	30.9802	23.1758	13.0841	22.1556
T_57583	Cerkl	23.154	352.524	0.142536	14.8582	37.0995	6.45884	27.3119	41.352	18.3681	20.6217	28.5611
T_5434	Ms4a2	3.34756	13.5009	0.142536	0.0580398	45.621	0	23.0591	12.3109	22.1896	10.0975	14.695
T_39044	Prkrir	0.836891	0	0.142536	0	0	0.116376	4.44612	1.30775	0.945112	10.5953	10.2488
T_56403	Tmem63b	2.23171	30.0021	0.071268	2.20551	37.0476	0.116376	12.9241	10.8228	9.45112	7.67981	6.78232
T_64027	Olfr735	9.13606	15.001	0.285072	17.9343	12.1067	0	10.0521	12.2658	12.2043	2.77327	6.85768
T_32027	Mphosph10	0.627668	28.502	0.35634	288.109	4.10485	0.0581878	9.38932	14.8813	13.889	15.7863	11.6053
T_54000	Zcchc6	1.5343	0	0	0	6.02737	0	16.8455	10.5522	10.4373	11.6619	3.61724
T_27142	Zfand6	0.488186	0	0	0	57.6238	0	5.9926	2.39003	0.945112	2.77327	1.88398
T_56496	Map4k3	0.139482	0	0	0.0580398	0.10392	0	2.31971	10.6875	4.64338	0.284438	5.04906
T_45149	Cyp4x1	0.139482	0	0	0	0.0519601	0	3.03772	0.315664	11.7112	1.27997	7.30983
T_15314	Scn3a	0	9.00062	0	17.0637	0	0	2.43018	0.405854	4.56119	1.27997	0.527514
T_26921	Abhd8	0.209223	4.50031	0	0	2.23428	0.0581878	5.08128	10.958	2.21896	3.12881	0.753591
T_63198	Cntn5	53.6307	21.0014	0.641412	23.0998	16.3674	32.1197	46.3943	40.3148	44.7079	62.2207	47.9284
T_70064	Rinl	38.3575	3.00021	0.213804	21.7069	8.00186	0.290939	15.3543	4.87024	5.67067	24.8883	8.51558
T_61118	Sppl2c	0.348704	0	0	0	0	0.0581878	2.04356	0.180379	4.76665	11.0931	8.74166
T_10801	Ndst2	0.209223	0	0.071268	0	1.92252	0.116376	4.11473	5.81723	2.0135	6.54206	9.19381
T_73836	Akap7	0.836891	0	0.142536	15.8449	2.75389	0.0581878	12.3718	4.3742	11.4646	1.77773	13.64
T_7247	H2-M3	0	7.50051	0	0.0580398	0	0	2.59587	7.30536	5.5474	0.284438	0.301436
T_34400	1700025G04Rik	26.7805	7.50051	0.570144	53.0484	23.486	0.0581878	35.5966	38.9619	43.9683	52.2654	65.0349
T_17530	Tgfb3	18.8998	0	0.213804	2.26355	16.7831	63.4247	31.0952	18.7144	15.3273	18.2751	14.5443
T_45975	Hemgn	2.99886	0	68.2034	0	0	0.0581878	1.87786	4.01344	4.84884	3.34214	0.301436
T_33440	Tmem214	0.418445	3.00021	0.071268	17.1798	0.0519601	0.0581878	5.79929	10.2816	11.629	13.3686	19.1412
T_76666	Gm8298	0.209223	3.00021	0.142536	74.6972	0.883322	0.0581878	4.16996	3.96835	4.15028	1.91995	9.57061
T_20163	Map2k3	0.906632	3.00021	0.071268	0.174119	0.0519601	0	6.76583	10.2816	10.3141	5.75986	15.7501
T_63501	Frmpd3	24.5488	10.5007	0.071268	0	0.20784	0.174563	16.5142	18.534	12.4097	7.89314	13.64
T_40914	Mgme1	0.418445	0	0	0	0	0	3.47957	2.20965	0.493102	1.06664	1.50718
T_76381	Defb25	7.60176	1.5001	0.427608	60.1292	10.8597	0	30.681	45.6811	36.6128	28.1593	21.5527
T_58290	Fam206a	55.7927	1.5001	0.213804	0	8.88518	0.174563	14.443	8.47783	7.76636	6.11541	4.44619
T_62890	Nlrp9b	2.16197	0	0.213804	0	0	61.679	13.4488	0.946992	6.28705	0.497766	2.48685
T_77298	Ildr2	3.13834	1.5001	0.142536	0	2.64997	92.6931	11.1015	5.77214	8.58819	10.6664	7.38519
T_40580	Palm3	0.209223	0	0.071268	0	1.5588	0.0581878	4.0595	5.231	2.21896	5.83097	6.55624
T_42422	Gpsm2	0.627668	4.50031	0.142536	0.0580398	0.20784	0	4.55658	15.5126	1.39712	8.53313	1.73326
T_68166	Dagla	0.418445	0	0.071268	0	14.4449	0	11.0463	1.26266	4.19137	0.355547	17.7848
T_34878	Pin4	1.74352	0	0	0	0.15588	0.0581878	17.9778	1.03718	4.80774	1.20886	6.33017
T_48047	Akr1c14	1.39482	3.00021	0.285072	0	21.4076	0	29.8525	14.3402	20.7925	12.8708	10.3242
T_64827	Olfr642	0.278964	0	0	0	5.04013	0.116376	3.59003	1.62341	12.4508	1.91995	5.95337
T_17060	Taf1b	0	0	0	0	0	0	3.14818	0.315664	0.123276	0	2.56221
T_28993	Dnase1l2	0.0697409	0	0	0	0	0	3.1758	0.496043	1.68477	0.711094	2.18541
T_2794	Chad	7.53202	0	0.071268	0.232159	0.15588	0.116376	8.69893	5.99761	2.46551	5.83097	1.88398
T_48383	Catsperd	0.139482	0	0	0	0	0	0.138078	0.360759	0.821837	1.84884	0.753591
T_417	Adsl	0.139482	0	0	0	0.0519601	0	2.73395	1.30775	2.83534	0.0711094	0.602873
T_38444	Pinx1	0.418445	0	0	0	7.84598	0	2.73395	0.135285	3.08189	0	0.150718
T_41757	1700020N15Rik	9.2058	0	0	0	15.588	0	6.73822	6.85442	4.47901	4.76433	1.43182
T_14306	Rab4a	3.90549	0	0.071268	4.00474	4.52053	0.0581878	1.79502	2.6606	4.27355	9.17311	3.76796
T_70325	Mdga2	0.976373	52.5036	0.213804	0.0580398	0.363721	0	14.0564	5.09572	2.87643	8.03536	6.33017
T_46766	Tiparp	0.0697409	0	0	0	0	0	2.92726	2.39003	3.0408	0.853313	0.301436
T_56641	A730017C20Rik	0.906632	3.00021	0.071268	0.0580398	0.363721	20.1912	15.9342	5.00553	9.24566	8.39091	11.0024
T_67263	Olfr1047	3.13834	0	0.35634	19.3853	4.05289	70.4072	10.1349	2.25474	8.054	8.74646	7.23448
T_46624	Anapc2	0.348704	0	0.071268	0	0	0	4.16996	0.766612	1.19166	1.4933	0
T_6210	Gbp2	49.0976	1.5001	0.142536	0	1.24704	0.174563	2.59587	1.7587	2.05459	0.853313	1.80862
T_27831	Msmo1	9.83347	0	0	0.0580398	3.06565	0	13.9459	11.8148	17.2586	13.5108	4.14475
T_42560	Tsen54	0.209223	0	0	0	0	0.0581878	6.7106	0.992086	1.5204	0.711094	0.753591
T_4795	Eif2ak3	0.139482	0	0	0	3.32545	0	1.32555	2.11946	2.71206	1.06664	0
T_7080	Gstt2	0.278964	1.5001	0	0	0	0.116376	4.00427	6.31328	1.19166	1.35108	4.52155
T_8185	Hyal2	0.906632	6.00041	0.142536	0.0580398	20.4203	0.174563	20.2423	10.0111	9.82095	12.0886	4.52155
T_33820	Isca1	2.51067	0	0.35634	0	3.01369	59.7589	6.65537	5.95252	11.9577	3.55547	6.93304
T_67123	Olfr1233	0.906632	0	0.071268	4.8173	1.0392	0.0581878	7.56669	14.3853	15.9025	13.5108	9.26917
T_13730	Prm3	0.348704	0	0	0	0.0519601	0	5.21936	1.66851	6.82124	0.284438	1.35646
T_13383	Polb	24.9672	7.50051	0.570144	98.2613	7.11853	0.232751	8.42277	16.2792	20.5048	23.1817	22.457
T_16377	Sox2	31.0347	1.5001	0.35634	0	7.27442	0.0581878	28.4165	7.26027	20.3816	11.8753	10.2488
T_32793	Ndufa8	3.48704	0	0.142536	0	0.883322	0.174563	27.7537	16.3694	18.327	29.7948	37.3028
T_73301	Tas2r114	2.51067	4.50031	6.34285	6.90673	2.90977	0	11.7919	7.30536	7.43762	1.20886	3.84332
T_2406	Scarb2	0.836891	93.0064	0	0.11608	6.13129	0.116376	7.01437	9.46992	11.177	7.03983	1.20575
T_926	Apobec1	0.418445	3.00021	0	2.03139	11.3273	16.9326	9.49978	9.78558	10.9715	0.924422	1.05503
T_63169	Phlpp2	6.76487	3.00021	0.213804	0.928636	9.30086	0.174563	12.8137	19.8868	9.98532	4.76433	15.0718
T_24767	Clip1	14.5061	145.51	0.285072	0.348239	0.675481	0.116376	21.9544	21.2397	14.0534	5.19099	12.3589
T_43910	Hook1	0.0697409	0	0	0.174119	0.519601	0	2.8168	7.8916	0.45201	2.55994	0.452155
T_25958	Hacd3	0.697409	0	0	0.11608	0.571561	0.0581878	7.37338	15.197	8.46492	2.41772	9.19381
T_69104	Afm	0.0697409	0	0	0	0	0	0.63516	3.74287	0.123276	0	0.904309
T_63245	Layn	13.46	1.5001	0	0	0.10392	0	3.86619	9.78558	6.36923	0.142219	2.11006
T_25380	Hacl1	100.776	60.0041	0.997751	29.194	4.41661	31.3632	40.3741	58.6233	37.9278	49.8477	35.8709
T_52761	Itih5	18.2721	3.00021	0.285072	18.3986	19.0694	0.407314	31.4266	20.0672	12.1632	7.39538	23.8888
T_25201	Glmp	9.13606	4.50031	0.071268	0	13.042	0.0581878	9.99686	0.676423	15.2862	2.77327	15.5993
T_60530	Prtg	6.06746	7.50051	139.329	0	0	0	0.552313	1.26266	2.46551	0.497766	1.6579
T_28556	Tab1	0.348704	0	0.213804	0.0580398	10.9636	0.0581878	14.4154	16.0538	15.4916	4.33767	13.1125
T_55614	Fcho2	1.74352	0	53.736	0	0.10392	0.0581878	3.97665	2.52531	5.13648	0.711094	1.6579
T_78404	Olfr936	13.1113	0	0	0	2.02644	0	9.08555	12.0854	13.1905	6.25763	5.72729
T_26545	Erbb2ip	0.976373	12.0008	0	0.11608	0.20784	0	13.007	16.7302	21.2856	5.68875	6.85768
T_40313	Phactr3	27.3384	9.00062	0.35634	11.666	17.6145	0.290939	61.5277	62.9975	67.9659	46.8611	65.261
T_35778	Draxin	6.90435	6.00041	0.35634	3.13415	17.2508	0.232751	34.7957	29.0862	28.8465	49.9899	26.8278
T_33299	1110032A03Rik	14.9246	163.511	0.071268	0.11608	0.10392	0.232751	9.44455	8.34254	8.75256	35.9102	17.9355
T_51431	Vmn1r230	9.41502	45.0031	0.071268	1.62511	3.94897	0	5.44028	14.5205	11.4646	5.11988	5.57657
T_3867	Cyp2c37	68.4856	6.00041	28.8635	0.0580398	52.116	0.465502	27.9746	10.7777	46.0639	11.8753	9.57061
T_32349	Cep70	0.0697409	6.00041	0	27.9171	4.57249	0	2.76156	5.09572	5.13648	1.99106	9.11845
T_9276	Kin	15.7614	0	0.35634	0.0580398	1.14312	0.232751	31.1781	24.5767	19.9706	13.5108	17.408
T_32365	Upf3b	4.11471	10.5007	0.142536	10.7954	0	0.0581878	11.5433	15.5577	18.9433	26.666	10.8517
T_60533	Fam214a	2.02249	18.0012	0.142536	0	0	41.7788	16.7627	5.2761	10.9715	10.0264	4.06939
T_70157	Sycp2	64.7893	4.50031	0.783947	0.232159	170.065	51.1471	31.2333	32.1977	33.0789	24.035	21.402
T_22146	Nckap1	0	0	0	0	0.0519601	0	0.276156	3.56249	1.60258	0	0.904309
T_58407	Skint6	5.50953	0	0.35634	0	12.6783	68.4288	15.4924	13.3932	32.8735	13.9374	31.9523
T_50058	Hspa13	23.0842	57.0039	0.71268	12.9429	13.2498	119.343	37.3364	28.4548	61.9665	41.4568	44.3865
T_1259	Atp5b	0.139482	0	0.071268	4.87534	0.0519601	0.0581878	5.88213	9.28954	4.47901	8.3198	7.61127
T_19826	Rgs7	1.11585	15.001	0.142536	0.754517	8.9891	0	19.5795	7.62103	13.6425	9.17311	24.1149
T_73293	Tas2r110	2.51067	0	0	0	0.259801	0.116376	4.16996	3.87816	11.0126	1.42219	0.82895
T_29170	Efcab1	6.90435	6.00041	0	5.33966	1.76664	0.116376	3.47957	5.05062	4.47901	1.20886	3.99403
T_12317	Oprk1	7.04383	3.00021	0.071268	0.0580398	12.6263	0.0581878	15.6581	10.2816	10.9715	5.83097	23.286
T_35679	Ica1l	0.278964	0	0	0.0580398	5.14405	0	4.33566	2.79588	7.14998	1.13775	7.23448
T_70804	Hecw2	1.60404	10.5007	0.213804	8.76401	5.19601	0.232751	12.8965	24.5767	28.1068	35.0569	16.2022
T_3602	Csf3	3.90549	0	0.35634	0.232159	0.415681	66.8578	24.9645	12.356	6.5336	10.5242	12.9618
T_12294	Omg	44.0065	0	0.35634	13.4072	12.9381	0.232751	24.6884	18.9849	23.71	17.7062	17.8601
T_61630	Lmln	0.348704	1.5001	0	0	0.0519601	0	1.27032	3.74287	12.533	3.41325	3.54188
T_70940	Dennd2c	6.90435	34.5024	0.427608	0.232159	176.093	41.4879	60.3954	60.2467	64.4731	45.8656	28.109
T_52241	Zfp804b	0.697409	3.00021	0.213804	7.54517	0	0.0581878	5.05366	0.856802	3.73936	2.34661	2.48685
T_42323	Samd7	6.06746	45.0031	0.427608	17.6441	42.9191	56.1512	49.2111	36.7072	30.9422	27.946	35.1927
T_23483	Chst2	72.4608	4.50031	5.06002	0.0580398	8.83322	0.116376	13.6145	4.68986	15.1629	20.4795	20.7238
T_4963	Epb4.1l2	8.50839	0	0	0.174119	42.8151	0.116376	26.4282	34.0015	29.545	24.6039	10.9271
T_70557	Xaf1	61.651	0	0.213804	0	46.1406	0.0581878	12.9517	11.1384	14.4232	7.82203	16.2776
T_35912	Txndc16	38.9852	18.0012	0.285072	84.7961	88.6439	43.2335	41.8377	20.7887	25.7235	67.9095	37.9056
T_35937	Cpm	3.76601	186.013	0.285072	0.522358	7.22246	0.290939	29.9906	38.1051	39.4482	58.523	52.6007
T_35169	Nup43	26.92	60.0041	0.142536	0.0580398	0	0	11.7366	10.1463	7.72527	25.8127	11.0778
T_44058	Lrrc9	0.348704	0	0	0	0	0.0581878	1.98833	0.766612	3.16407	3.12881	2.26077
T_62364	Gdf6	0.0697409	0	0.071268	1.10276	0.0519601	0	1.90548	2.29984	3.57499	2.70216	0.678232
T_60997	Eml6	4.81212	156.011	0	3.30827	8.15774	0.232751	15.8514	24.5316	13.3548	4.33767	10.3242
T_77992	Vmn1r132	0.418445	0	0.142536	0.11608	3.79309	4.94596	8.28469	4.50948	6.12268	0.426656	5.87801
T_40164	Rnf6	0.488186	0	0.071268	4.75926	15.9518	0.0581878	7.73238	9.46992	10.725	1.35108	3.91867
T_55011	Mrm1	29.5701	1.5001	0	0.0580398	1.87056	0	5.02605	9.78558	6.94452	3.98213	13.4893
T_4546	Dusp2	20.9223	0	0	0.11608	0.363721	0.0581878	6.37921	7.48574	13.7658	3.83991	2.41149
T_32370	Kdelr1	31.1742	33.0023	0.142536	0.11608	31.5398	0.116376	17.0941	13.2128	16.3546	30.0082	34.7406
T_66644	Olfr101	3.69627	0	0.071268	0	18.29	0.0581878	14.6087	4.50948	7.39653	4.33767	9.19381
T_67010	Olfr352	30.965	27.0018	0.35634	19.4433	18.3939	171.829	46.7257	23.5846	39.0372	9.31533	31.5001
T_62270	D3Ertd254e	20.7828	9.00062	0.071268	0	16.0037	0.116376	6.68299	3.15664	4.56119	3.48436	1.58254
T_5711	Foxb2	18.5511	4.50031	0.427608	12.5366	41.3083	0.232751	19.828	19.977	45.7352	18.5596	13.7907
T_12146	Olfr2	0.836891	12.0008	0.213804	141.849	9.45674	0.0581878	17.2045	20.1123	30.0381	12.1597	5.42586
T_13709	Prl6a1	19.2485	16.5011	0.427608	3.9467	14.7047	163.566	23.2524	22.9533	33.2433	25.1016	13.64
T_14583	Rfc1	0.976373	0	0	0	0.0519601	0	3.45196	0.270569	3.45171	10.4531	2.26077
T_54435	Arrdc1	0.488186	0	0	0	0	0	6.04783	0.631328	5.95832	7.5376	1.88398
T_20965	Add3	1.883	4.50031	0.071268	2.61179	9.82046	0.0581878	10.273	9.83067	12.9028	4.33767	3.08972
T_2401	Cd36	9.83347	0	0.35634	0.11608	3.58525	0.116376	22.9762	13.8892	13.3548	6.32874	8.96774
T_55574	Rfesd	26.9897	19.5013	0.641412	30.7611	56.2728	84.0232	33.0835	42.3891	34.5171	21.2617	33.6102
T_66270	Olfr482	2.02249	9.00062	0.142536	50.3785	0.10392	34.0399	19.7728	1.62341	19.1488	1.13775	1.28111
T_1305	Atp7b	10.2519	7.50051	0.285072	10.6213	39.8534	8.32085	16.597	6.35837	8.67038	1.42219	2.93901
T_24273	Rev1	4.25419	0	0.213804	20.1978	176.664	51.6707	15.3267	5.32119	19.2721	4.05324	9.04309
T_62194	Exd1	0.209223	187.513	0	2.61179	0.0519601	0	1.85025	13.4834	7.31435	5.2621	2.11006
T_7228	Pfdn6	0	3.00021	0	0	10.3401	0	1.73979	4.3291	5.50631	0.426656	5.87801
T_21406	Slco1a1	5.43979	45.0031	0.427608	131.576	24.2134	58.4787	38.9657	49.2436	43.8861	48.8522	59.6844
T_15359	Sct	7.39254	6.00041	0	26.5822	69.9383	0.0581878	20.2699	16.144	27.1206	6.8265	15.4486
T_58917	Vmn2r14	0.627668	6.00041	0	3.65651	0	0	9.27886	3.78797	8.83474	3.91102	2.33613
T_31524	Vwa5a	11.7862	6.00041	0.213804	32.9086	7.48226	0.465502	26.4558	13.9794	28.8054	6.96872	9.26917
T_64655	Olfr780	46.1685	0	0.071268	0	0	0.116376	8.42277	4.64477	2.83534	7.5376	3.76796
T_49943	H2-M10.3	7.11357	15.001	0	0.11608	26.7595	0.174563	22.7277	10.1463	26.6275	6.96872	5.65193
T_77780	Gm10352	1.883	33.0023	0.213804	0.464318	16.4194	0.116376	30.5429	26.9216	9.77986	11.8753	13.2632
T_57966	Gmps	0.0697409	0	0	0	0.259801	0	2.07117	0.270569	5.99941	1.63552	0.226077
T_27759	Cd302	2.16197	15.001	0.213804	0.232159	0.987242	0.174563	24.9093	9.24444	14.7931	19.1284	7.0084
T_70048	Cadps2	0.0697409	0	0.071268	0	1.87056	0	5.79929	2.34493	1.23276	1.13775	7.38519
T_2367	Cd1d1	1.1856	13.5009	0.213804	6.67457	23.6418	0.116376	20.9603	33.2349	30.5723	21.2617	26.6018
T_42489	Adhfe1	1.60404	0	0.071268	0.174119	1.5588	0	13.2279	8.7484	11.9577	3.69769	6.25481
T_77051	Vmn2r76	33.4756	4.50031	0.142536	5.3977	0.0519601	0.232751	16.6799	4.23891	2.75315	1.56441	1.13039
T_47074	Tada3	0.836891	3.00021	0.071268	0	5.76757	0.116376	9.91402	5.09572	28.2712	0.568875	3.01436
T_39639	Trmt11	39.8221	39.0027	0.427608	2.37963	41.9838	0.581878	78.6217	50.1455	53.9125	10.8086	11.1531
T_60124	Tmem184c	15.8312	0	0	0	3.42937	0	1.35317	2.48022	1.97241	0.213328	1.13039
T_32016	Ooep	1.04611	0	0.071268	2.08943	0.987242	0.174563	8.36754	2.57041	3.78045	6.18652	3.84332
T_57544	4933409G03Rik	0.139482	0	0	0	14.4449	0	2.6511	0.450948	0.862929	1.20886	0.376796
T_68	Slc33a1	0.557927	7.50051	0.142536	0.174119	20.4203	0.116376	5.4679	9.24444	3.90372	2.84438	4.29547
T_47791	Zfp120	87.5946	18.0012	0.35634	9.51852	21.2517	0.349127	40.5398	32.7389	39.1605	10.6664	9.04309
T_3375	Cpt2	30.407	21.0014	0	0.696477	6.23521	0.0581878	10.273	16.2341	8.71147	8.46202	16.2022
T_46119	C1galt1	17.505	4.50031	0	0	29.8251	0	7.92569	7.03479	25.8879	8.10647	8.59094
T_15741	Shox2	81.8758	3.00021	0.285072	15.6127	1.19508	0.116376	18.6958	23.8552	15.4094	11.3064	21.0252
T_58794	Sel1l3	1.67378	4.50031	0.213804	0.0580398	9.5087	0.174563	19.7452	14.3402	21.039	3.55547	10.9271
T_66029	Olfr815	24.9672	24.0016	0.35634	0.812557	0.311761	0.407314	46.1181	58.2174	38.3798	29.6526	20.4223
T_22798	Sco1	4.04497	1.5001	0.213804	1.91531	0.467641	0.116376	22.3687	14.3853	21.4499	26.3105	15.0718
T_70018	Tmem251	0.976373	0	0.071268	0	0.10392	0.116376	11.0186	0.992086	8.46492	20.5506	17.1065
T_29467	Kdelr2	0.139482	0	0	0	0	0	1.68455	1.39794	1.5204	0.213328	0
T_58826	Polr2b	0.139482	12.0008	0	0.174119	0	0	0.607544	0.450948	0.821837	0	0.602873
T_33634	Ubap2	0.76715	0	0.142536	0	2.02644	0.0581878	11.6814	6.31328	11.8755	24.035	15.3733
T_63139	Zfp791	0.697409	1.5001	0	0	8.83322	0	9.3617	5.54666	6.61579	2.91549	9.11845
T_18157	Tshr	1.11585	19.5013	0.213804	41.0922	0.20784	0.174563	18.9167	11.4541	9.49221	3.98213	8.81702
T_62011	Carf	0	0	0	0.812557	0.10392	0	0.138078	0.270569	2.05459	2.20439	0.376796
T_25787	2025-03-07	1.5343	1.5001	0.071268	0	22.8624	29.8503	14.0011	8.52292	22.3129	5.3332	15.6747
T_72523	L1td1	0.488186	0	0	0.0580398	0	0.174563	12.5099	2.97626	5.42412	2.48883	8.89238
T_14572	Rdh5	2.99886	4.50031	0.213804	48.7534	23.434	0.116376	21.7059	15.4675	29.5861	31.857	23.0599
T_23241	Uevld	61.0233	4.50031	0.570144	0.0580398	1.76664	0.116376	17.4531	17.7674	12.4919	32.9237	15.1472
T_30604	Med4	4.46342	0	0	0	1.09116	0.0581878	5.08128	3.78797	3.90372	4.12435	3.84332
T_74325	Gm5622	0.418445	16.5011	0	0.0580398	4.67641	0	5.96498	2.93116	1.76695	1.35108	3.24044
T_38142	Zfp661	8.43865	10.5007	0.285072	0.0580398	31.28	53.2418	20.2147	10.7777	28.2712	12.1597	18.3123
T_76394	Gm15386	0.418445	0	0	0	0	0.116376	5.79929	2.11946	16.3956	0.853313	12.585
T_38706	Smim18	22.9448	0	0.071268	0	0	0	1.13224	2.25474	5.21866	1.70663	14.469
T_16756	Stat4	82.9917	12.0008	0.498876	0.0580398	40.8926	0.232751	44.8478	22.8631	43.6395	33.8481	43.3315
T_41575	4930558K02Rik	0.418445	258.018	0	0.290199	0.0519601	0.0581878	5.02605	3.11154	4.72556	3.55547	3.24044
T_13767	Prh1	47.2843	58.504	0.641412	154.27	35.177	0.698253	101.377	65.2973	96.8124	33.2081	52.1485
T_45169	Prp2	6.55564	4.50031	0	0.290199	51.5964	36.3674	19.2481	12.0403	16.0258	4.05324	0.82895
T_8829	Itgb2l	6.62539	1.5001	0.071268	0.0580398	7.11853	0.174563	15.2991	32.6036	18.6968	40.7457	19.6687
T_53686	Cdkl3	6.97409	28.502	0.213804	0.522358	20.4723	35.2618	33.0835	39.2325	25.1893	29.5104	18.463
T_52630	Zfp280c	3.55679	33.0023	0.071268	0.11608	19.6409	82.5685	21.3193	22.3219	19.2721	13.0841	33.5348
T_22894	Pla2g6	12.6928	10.5007	0.213804	0.174119	17.3027	36.1928	22.8105	25.7041	26.5864	41.5279	15.9008
T_43685	Adgrf1	1.5343	3.00021	0.213804	0.11608	8.57342	0.116376	17.3426	24.5316	10.3962	5.3332	10.701
T_47489	Fig4	39.8918	0	0.142536	0	0	0	4.4185	1.66851	3.12298	1.56441	0.979669
T_68517	Fam155a	1.04611	0	0.142536	0.0580398	5.29993	0.0581878	10.6044	5.54666	2.5066	0.426656	7.08376
T_21151	Abcc5	248.417	25.5017	16.5342	3.71455	30.9682	0.465502	32.4484	52.761	32.0927	35.6258	38.2824
T_27319	Sf3b6	0	0	0	0	0	0	0	0	0	0.355547	0
T_77480	G630090E17Rik	5.64901	37.5026	0.285072	12.6527	10.7038	0.0581878	15.3543	42.4793	22.7649	33.777	14.7704
T_74869	Hpse2	0.139482	0	0.071268	0	1.87056	0	5.10889	5.59176	4.47901	0.142219	0.602873
T_9220	Kif21a	2.37119	13.5009	0.213804	0	24.2134	0.116376	26.1796	45.5458	41.4617	21.2617	30.219
T_26187	Stx6	22.6658	4.50031	0.142536	6.21026	3.58525	0.0581878	29.4659	8.43273	33.8186	4.83544	7.46055
T_60853	Ppef1	40.4497	36.0025	0.855215	0.812557	28.5261	94.2642	36.5631	39.8187	42.3657	54.3276	54.1078
T_56825	Cbwd1	74.4833	144.01	1.21156	10.3891	14.0292	36.1346	112.838	87.98	91.717	89.1712	109.271
T_76946	Zfp442	32.0808	0	0.213804	0	0.311761	43.8736	18.9443	14.1147	11.177	8.95978	3.01436
T_63336	Zfp937	0.139482	6.00041	0.071268	0	3.11761	0	4.30804	19.6163	7.27326	2.55994	9.87204
T_42570	Cyp2d26	14.0179	19.5013	0.285072	0	22.3948	0.174563	15.1886	14.2049	15.7382	9.24422	13.1125
T_40454	Smu1	0	0	0	0	0	0	0.110463	0	0.45201	0.284438	0.452155
T_35175	Polr2i	0.0697409	0	0.071268	0	0	0	2.43018	0	0.534194	0.426656	0
T_39873	Arhgap18	0.418445	0	0.071268	0	0.415681	0.0581878	6.40683	1.30775	6.57469	3.12881	5.3505
T_72204	Prob1	30.7557	3.00021	7.98201	12.3044	49.466	0.116376	17.4531	12.0403	20.2172	11.2353	5.19978
T_17352	Dntt	1.11585	1.5001	0.071268	0.11608	2.0784	0	18.5577	19.7966	15.7382	15.0041	11.0024
T_72313	Iars2	0.139482	0	0	0.0580398	0	0.0581878	7.45622	0.721517	2.91752	0.142219	2.78829
T_75161	Gm5936	0.0697409	9.00062	0	0	0	0	2.59587	2.20965	2.87643	0.568875	0.376796
T_2006	Capn2	40.6589	4.50031	0.142536	13.175	160.868	0.0581878	10.3283	20.3378	11.7523	16.0707	10.3242
T_21401	Dhrs4	0.348704	1.5001	0.071268	0	0	0.0581878	7.15245	3.02135	8.30055	0.639985	2.48685
T_77149	Gm11744	3.62653	6.00041	0.071268	0	0	40.4405	8.58847	1.30775	5.34194	11.5197	0.904309
T_42941	Immt	8.0202	0	0.213804	0	0	0.0581878	9.72071	0.315664	8.13618	0.426656	3.24044
T_5174	Khdrbs3	28.3148	1.5001	0.071268	27.1046	23.7458	0.349127	14.5258	14.25	9.73877	12.5864	5.27514
T_65595	Olfr775	1.25534	3.00021	0.285072	56.0664	23.1222	0.174563	23.4181	24.6669	26.7919	29.7948	28.9379
T_73611	Olfr776	0.139482	1.5001	0.142536	0	17.8223	0.0581878	4.28043	9.87577	7.84854	2.34661	1.58254
T_64267	Olfr787	0.278964	27.0018	0	0	0	0	2.43018	5.86233	1.27385	0.426656	0.452155
T_64519	Olfr774	2.65015	10.5007	0.071268	0	17.8223	0.0581878	27.5328	12.9873	11.8755	41.8123	19.5934
T_47733	Ces1d	0.278964	0	0	0.0580398	3.58525	0.0581878	5.77167	12.1305	7.51981	1.99106	8.81702
T_2994	Clock	26.641	0	0.071268	0.870597	0.10392	0.116376	12.5099	8.20726	6.73906	1.20886	3.08972
T_23928	Mpc1	0	0	0	0	0	0	0	0	0	0	0.226077
T_68297	Wdr3	1.1856	0	0	0.174119	26.7075	0	13.9183	6.85442	12.9439	16.2841	10.701
T_56683	Cep76	1.25534	3.00021	0.071268	0.0580398	0.0519601	0.174563	12.6204	9.83067	5.83504	16.8529	13.4893
T_71249	Nek5	17.7142	0	0	0	7.32638	0.174563	13.2831	8.11707	18.6557	11.2353	17.634
T_13037	Pitpna	1.32508	58.504	0.142536	4.41102	1.09116	0.116376	17.8673	6.0878	24.4086	19.4129	29.3901
T_64962	Olfr976	1.883	0	0	0	0.0519601	0	1.10463	2.20965	0.739653	5.11988	4.44619
T_3100	Plk3	0.348704	0	0.071268	0	0.363721	0	4.03188	1.12737	5.79395	1.70663	2.11006
T_27817	Rpl7l1	0	0	0	0	0	0	0	0.405854	0.123276	0	0.753591
T_61723	Zfp952	44.0762	0	0.071268	0.174119	56.6365	0.174563	13.5317	7.44065	16.1902	3.55547	7.38519
T_41669	1700008F21Rik	31.3137	234.016	3.13579	6.73261	10.2881	71.9783	26.5939	25.7942	36.1608	7.75092	13.2632
T_23333	Icos	0.418445	4.50031	0.142536	4.17886	8.83322	0	6.43445	1.26266	3.73936	2.2755	2.48685
T_30832	Gpalpp1	43.0999	1.5001	0.071268	0	0.10392	2.26932	6.60014	2.93116	13.8479	6.61317	4.52155
T_64275	Olfr832	0.209223	0	0	0	0.0519601	0	3.31388	2.25474	13.2727	0.355547	2.86365
T_32292	Ncbp2	0	0	0	0	0	0	0.359003	0	0	0	0
T_23047	Fut8	0.139482	0	0	0	0	0	1.4084	0.586233	6.90343	1.42219	0.376796
T_9519	Krt27	18.0629	24.0016	0.35634	54.1511	32.0594	0.290939	30.7638	55.7372	34.3939	44.5856	68.4261
T_1043	Arg1	0.627668	16.5011	0.071268	34.8819	14.1851	0.232751	10.273	15.0617	20.3816	1.63552	9.87204
T_36714	Tprg	1.32508	0	0.071268	0.0580398	0.623521	0.232751	20.5184	11.1835	8.91693	7.89314	16.8804
T_49288	Sp110	0.557927	0	0	0	13.0939	0	5.79929	3.56249	1.89022	5.04877	0.678232
T_77100	Mfap1b	0.139482	0	0	0	0	0	0.552313	1.03718	0	13.013	7.68663
T_60863	Glra2	1.1856	6.00041	0.071268	0.0580398	0	0.0581878	8.42277	4.19382	23.9565	14.8619	10.2488
T_17807	Tnfrsf10b	96.8701	6.00041	0.427608	0.290199	49.6219	8.96092	34.6024	37.5189	50.132	39.0391	26.8278
T_76158	Tas2r122	6.76487	27.0018	0.498876	48.0569	6.85873	0.52369	40.0979	34.5877	18.1626	16.2841	10.6256
T_72613	Ssbp1	1.11585	55.5038	0.142536	0.11608	9.92438	0.232751	17.2874	27.5529	12.4097	27.6616	20.0455
T_37417	R3hcc1	0.697409	0	0.071268	0	12.1587	0.116376	13.2279	6.40347	9.41003	4.19545	8.96774
T_26137	Mmp19	9.48476	4.50031	0.071268	0	0.15588	0	16.5694	12.6716	22.2718	7.46649	36.8506
T_65413	Olfr722	16.8773	0	0.071268	0.174119	0	25.4862	7.67715	6.40347	11.1359	3.19992	6.33017
T_74797	Bdp1	0.488186	1.5001	0.071268	0.0580398	0.20784	0	1.60171	8.38764	0.493102	4.62211	6.70696
T_14482	Rb1	3.55679	10.5007	0.285072	163.034	0.623521	76.8661	20.2699	37.3385	24.614	13.013	17.634
T_67249	Olfr389	2.85938	1.5001	0.142536	9.28636	0.467641	39.6259	19.3586	10.1463	18.2037	10.9508	7.23448
T_46677	Magi3	14.4364	1.5001	0.35634	0.11608	21.7713	0.232751	27.4776	23.2689	31.3531	13.4397	20.7991
T_50849	Ttbk2	1.95275	7.50051	0	0.0580398	47.0239	0.116376	14.1392	28.3196	15.9847	17.2085	33.0073
T_71506	Gm5132	0.557927	9.00062	0.213804	0.174119	0.0519601	0.0581878	17.5636	6.40347	8.30055	9.74199	5.65193
T_55737	Olfr743	2.16197	3.00021	0.285072	13.4072	11.3273	73.3748	18.2263	25.5237	17.0531	7.18205	13.0371
T_51526	Vmn1r218	1.60404	3.00021	4.20481	0.11608	41.5161	0	9.44455	31.0252	22.806	22.0439	23.2106
T_3478	Pcdha10	2.71989	13.5009	0.213804	0.11608	11.4832	58.246	10.3006	9.56011	10.4373	8.67535	14.9211
T_50142	2010002M12Rik	0.209223	0	0	0	0.0519601	0	4.69466	2.97626	8.42383	2.77327	1.28111
T_22309	Clec4f	1.25534	0	0.071268	0	4.10485	0	6.32398	8.25236	12.081	26.5949	10.701
T_13123	Pkia	148.548	9.00062	0.641412	0	16.7312	25.4281	6.43445	4.91534	4.5201	0.355547	7.38519
T_1157	Serpinc1	193.81	33.0023	14.1111	31.8058	32.7349	35.6109	41.0092	25.7942	56.6246	43.0923	51.8471
T_1876	Cacna1s	18.6906	0	0.142536	0	19.3292	0.349127	40.7331	40.405	35.7088	39.6079	29.6915
T_39879	Ift57	1.11585	0	0.213804	0	8.57342	0.116376	5.74405	3.96835	8.79365	18.1329	12.3589
T_73399	Ugt1a7c	14.3666	19.5013	0.285072	0.11608	27.331	22.2277	34.271	35.0387	37.2292	10.0975	40.6186
T_38169	Scaf11	133.554	15.001	0.997751	0.290199	37.3074	0.290939	33.2769	29.2665	23.8333	19.7684	48.9834
T_44659	Pdcl2	4.11471	3.00021	0.498876	0	13.8214	55.2202	37.5849	17.7674	19.3132	10.3109	21.4773
T_62635	Fbxl5	0.488186	0	0	0	8.7293	0	7.26291	4.14872	10.6017	3.41325	3.39116
T_26277	Efemp2	1.39482	0	0.142536	0	0	8.84454	13.0622	2.97626	7.23216	17.1374	6.48088
T_73979	Olfr194	0.139482	0	0	0.0580398	2.75389	0.0581878	7.06961	10.462	5.34194	2.41772	9.57061
T_71899	Fastkd5	0.278964	0	0	0	0.0519601	0	4.63943	4.68986	5.0543	7.75092	12.2082
T_62260	Slc7a14	1.32508	4.50031	0.213804	0	35.6446	0.116376	21.0707	14.4754	15.7793	10.8797	14.8457
T_2576	Cdh1	0.557927	0	0.142536	0.11608	1.19508	0.0581878	4.9432	12.852	14.4643	18.4884	18.6891
T_814	Ap2a1	18.7603	0	0.213804	5.9781	40.425	0.232751	16.6799	9.06406	13.9712	21.1195	17.1065
T_9974	Lrp1	0.906632	0	0	0.11608	23.2262	0.0581878	17.7292	22.2318	11.0537	11.9464	4.37083
T_68341	Luzp1	51.957	39.0027	0.71268	0.580398	45.4651	0.407314	71.635	62.5916	44.9956	83.0558	58.7048
T_53028	Gm12169	78.3888	3.00021	0.498876	0	17.3547	0.116376	5.02605	11.7247	12.9028	9.38644	13.1878
T_39990	4921501E09Rik	2.23171	16.5011	0.142536	12.3044	2.23428	53.1254	9.94163	10.5071	15.656	21.2617	28.109
T_38337	2510003E04Rik	216.127	6.00041	0.285072	0	0.623521	0.174563	10.4939	1.39794	4.60229	14.933	10.8517
T_17126	Tbp	0	0	0	0	0	0	0.0276156	0.946992	1.60258	0.213328	1.88398
T_41781	Eppin	11.3678	3.00021	0.142536	0	0.987242	0.174563	24.0808	19.3908	11.0948	8.39091	5.42586
T_10053	Alad	1.04611	3.00021	0.071268	0.0580398	1.76664	0	19.2757	33.0545	15.4505	5.90208	4.52155
T_74884	Sh2d1b2	6.83461	1.5001	0.142536	0	55.7012	0.0581878	9.63786	5.14081	11.0948	5.75986	1.95934
T_54357	Slc35e3	6.55564	15.001	0.142536	0.232159	21.6154	0	16.5694	12.7167	12.6152	5.40431	15.3733
T_48903	Grm5	0.348704	18.0012	0.213804	48.7534	4.00093	0.116376	13.5869	14.7009	29.997	10.1686	16.8804
T_26842	Tnmd	35.2889	4.50031	0	0	1.87056	0	5.44028	16.3243	8.01291	15.4307	8.74166
T_24817	Dnaja2	1.46456	0	0.213804	0	0	41.0224	1.38078	0.450948	1.97241	0.213328	0
T_56953	Rab3gap1	31.5926	0	0.285072	0	8.05382	0.116376	26.9805	8.43273	16.1902	36.5502	18.8398
T_53019	Tdrd6	0.139482	1.5001	0	0	0.0519601	0.0581878	2.62349	3.5174	8.09509	1.99106	1.13039
T_72116	Kmt2d	43.9368	16.5011	0.285072	25.3053	62.0404	23.0424	18.8891	43.2009	21.1212	20.0528	30.8972
T_70422	Atp11c	4.9516	12.0008	0.071268	0.0580398	67.0805	0.116376	15.4924	18.9398	6.20487	3.48436	7.38519
T_35205	Scrn1	1.04611	13.5009	0.213804	0.232159	27.6947	0	9.33409	12.1305	23.0525	21.475	12.9618
T_26390	Hnrnph1	0.76715	7.50051	0	0.0580398	0.363721	0	6.54491	2.70569	7.64308	3.34214	3.24044
T_34299	1700008P02Rik	1.04611	4.50031	0.213804	6.21026	7.89794	0.0581878	13.1174	11.1384	17.5873	12.1597	9.04309
T_25035	Ylpm1	1.46456	0	0.071268	0	16.6272	10.7066	18.392	3.5174	15.1218	7.60871	14.0922
T_16704	Ssb	0.0697409	0	0	0	0	0	0.828469	0	0.287643	2.70216	0.150718
T_75552	Vmn1r175	4.04497	9.00062	0.071268	0.0580398	1.92252	25.2535	14.1944	23.6297	11.3413	7.75092	11.6807
T_48189	Mal2	16.3891	4.50031	0	23.2159	12.6783	0	5.9926	11.3188	4.06809	5.3332	2.48685
T_44177	3110062M04Rik	1.04611	0	0.071268	0.0580398	0.987242	0.0581878	6.62776	5.77214	7.31435	31.7859	15.8254
T_53596	Tifab	26.0831	82.5057	0.285072	7.60321	0.0519601	69.6508	25.0474	15.7381	20.2172	12.7286	9.11845
T_20167	Map2k4	0.488186	7.50051	0	3.77259	2.49409	0.116376	3.1758	20.6985	6.86234	7.03983	1.95934
T_11146	Mybl1	110.051	19.5013	0.570144	7.95145	67.6001	26.1263	52.1107	39.3227	63.1582	79.5714	80.7096
T_67532	Olfr572	0.906632	6.00041	0.142536	12.2464	0.467641	0	8.89224	9.15425	13.8479	15.2174	9.64597
T_74308	Amt	0.906632	4.50031	0	0	0.15588	0.0581878	7.95331	10.2365	12.2454	11.0931	5.12442
T_69965	Ccdc66	6.90435	13.5009	0.427608	0	7.01461	0	30.9295	10.1012	12.081	23.9639	17.1065
T_12280	Olfr68	130.973	25.5017	0.427608	185.727	2.80585	43.6408	6.46206	6.35837	12.2043	3.12881	11.0024
T_73819	Gja6	0.0697409	0	0	0	7.01461	0	1.02178	0.676423	0.862929	0	0.979669
T_46472	Nucks1	2.37119	90.0062	0.142536	4.12082	0.311761	58.5369	10.3283	10.5973	9.36894	20.7639	38.8853
T_882	Atg5	35.3586	13.5009	60.2927	26.3501	33.6182	113.757	41.7549	31.4762	33.9008	40.319	44.914
T_73403	Ugt1a5	0.697409	3.00021	0	0	24.6811	0	14.0287	11.3188	7.68417	0.639985	1.6579
T_13412	Pon1	36.8232	3.00021	0.35634	4.12082	16.5753	0.116376	16.2932	17.4066	13.0261	8.39091	10.1735
T_17189	Tcea2	0.348704	9.00062	0	102.963	26.2399	0.116376	13.0346	10.913	5.13648	6.96872	5.95337
T_26904	Ptges	1.81326	1.5001	2.99325	12.5366	0.0519601	40.8478	12.0957	14.9264	12.8617	9.74199	15.6747
T_37108	Cdc40	0	0	0	0	0	0	0.110463	0.0450948	0	1.56441	0.452155
T_6599	Gnal	0.627668	22.5015	0	4.00474	0.10392	0.232751	13.1727	19.977	9.5744	4.19545	6.78232
T_30660	Txndc8	2.78964	1.5001	14.5387	0.290199	60.4816	19.202	18.0054	25.4786	19.8474	62.7185	42.9547
T_49015	Sema3d	0.697409	6.00041	0	33.7211	0.10392	0	6.62776	6.80932	16.56	7.60871	5.72729
T_73078	Vmn2r16	0.348704	0	0	0	0.0519601	0	6.1859	11.7247	10.5606	14.0086	5.65193
T_9254	Kif7	6.4859	96.0066	0.142536	36.7392	39.2818	0.116376	34.1329	42.6146	16.2724	23.8928	32.4044
T_64611	Olfr448	1.60404	10.5007	0.142536	13.8715	45.1533	0.0581878	17.674	13.3932	19.0255	26.3816	19.0659
T_82	Ache	1.1856	0	0.071268	0.0580398	10.4959	0	13.5869	4.23891	6.61579	5.54653	17.7094
T_35964	Ecd	0.139482	0	0	0	0	0	1.71217	1.62341	2.9997	2.91549	7.53591
T_53535	Zfp273	1.04611	16.5011	0.142536	63.3214	0.363721	0	8.50562	11.3188	11.5057	7.75092	12.585
T_73003	Vmn2r118	106.215	58.504	0.997751	31.1093	25.9801	65.4031	29.3278	12.7618	52.6386	48.9944	51.0935
T_73964	Smim22	0.209223	4.50031	0.071268	0.11608	1.24704	0.0581878	8.89224	7.26027	6.16378	4.05324	3.08972
T_39021	Zfp493	0.976373	1.5001	0	0.0580398	24.3693	0.0581878	17.8949	22.0063	9.61549	8.46202	3.54188
T_11665	Nktr	0.976373	21.0014	0.285072	98.9578	20.836	0.116376	15.0781	18.9849	16.9709	19.484	14.8457
T_54019	Gm4787	2.65015	1.5001	0.142536	0.174119	0.935282	0.116376	23.1695	15.4224	18.1215	8.67535	8.81702
T_56325	Slc26a8	0.418445	0	0	0	0.623521	0	5.8269	2.11946	3.5339	0.924422	6.70696
T_35910	Txndc16	22.0381	9.00062	0.570144	46.0836	10.5479	125.162	31.2885	17.8125	8.09509	9.52866	9.41989
T_73987	Pnpla1	0.348704	69.0047	0.071268	0.0580398	5.81953	0.0581878	5.90975	14.5205	19.8884	5.3332	4.06939
T_59651	Dpy19l3	0.976373	13.5009	0.071268	0.0580398	3.16957	0	7.70477	8.83859	10.4373	10.4531	15.6747
T_61883	Lipk	52.3754	6.00041	0.855215	59.1425	15.3282	93.5078	26.9805	5.95252	10.5195	12.5864	5.87801
T_42731	Daam2	0.348704	16.5011	0.142536	109.753	0.10392	0.116376	4.33566	2.11946	7.43762	4.26656	4.29547
T_19405	Akt3	83.1311	4.50031	0.783947	0.0580398	19.0174	0.116376	27.45	12.5364	17.012	1.84884	2.63757
T_70411	Mtap7d3	0.139482	4.50031	0.071268	32.6184	10.4959	0	0.19331	2.25474	4.60229	3.83991	2.86365
T_48484	Glyat	2.44093	243.017	0.142536	0.348239	6.49501	73.3166	20.7946	6.53875	7.27326	5.40431	16.8051
T_52851	Bend7	0	1.5001	0	0	0	0.174563	2.84441	2.25474	5.21866	2.2755	1.73326
T_46562	Usp6nl	0.139482	3.00021	0	8.93813	0	0	0.524697	1.17247	0.862929	0.355547	0.904309
T_77157	Cep85l	40.2405	12.0008	0.641412	21.1845	18.29	35.4945	47.0847	39.7736	50.5019	23.1817	24.1903
T_69498	Zfp182	1.5343	0	0.071268	0	0.0519601	0.0581878	17.7016	0.992086	12.7796	0.924422	1.43182
T_62964	Mrgprb2	2.02249	0	0.071268	0	48.5827	26.5336	26.5939	20.8789	19.8474	6.61317	8.81702
T_44999	Mrgprh	9.76373	0	0.213804	0	3.68917	0.0581878	5.8269	2.48022	4.93102	4.83544	2.71293
T_45924	Pcdhb15	0.209223	0	0	0	0	0	4.80512	4.55458	2.38333	1.13775	2.41149
T_26288	Tssk3	0.488186	1.5001	0.071268	0.0580398	0.0519601	0	9.83117	7.39555	4.15028	2.06217	1.80862
T_14349	Rad1	0.0697409	0	0	0.0580398	0	0	2.18164	6.0878	3.12298	2.2755	4.67227
T_77671	BC005561	5.09109	22.5015	0.213804	4.46906	15.0684	33.0507	43.2461	37.7444	35.1335	7.5376	12.2082
T_25013	Mpp6	1.67378	7.50051	0.783947	0.11608	64.0149	0.232751	16.4589	4.50948	14.4232	3.69769	2.93901
T_26952	Ms4a4c	2.37119	0	0.142536	0	2.18232	38.7531	7.20768	0.450948	2.67097	1.20886	2.26077
T_26620	Ms4a4b	0.488186	6.00041	0	46.9542	0	0.0581878	7.40099	6.1329	1.27385	0.711094	3.16508
T_14430	Ranbp2	0.418445	6.00041	0	6.96477	5.14405	0	7.40099	9.01897	8.38273	9.03089	8.74166
T_54152	Mb21d1	10.8098	1.5001	0.071268	0.0580398	2.13036	0.116376	8.25708	9.33463	10.4373	0.924422	1.95934
T_58461	Zmpste24	2.92912	0	0	0	0	0.0581878	2.20925	0.721517	14.5465	2.98659	0.82895
T_496	Agtr1b	0	0	0	0	0	0	0.110463	0.0450948	0.123276	0.142219	0
T_54745	Aftph	0.627668	9.00062	0	0	0.15588	0	8.14662	2.75079	8.71147	0.497766	2.0347
T_12381	Otc	16.3891	0	0.071268	0.0580398	0.0519601	0.232751	21.4297	17.2713	15.0396	8.3198	16.5036
T_36298	4921517D22Rik	0.697409	3.00021	0.285072	0.0580398	30.5006	0	18.033	8.25236	15.7793	4.33767	7.76199
T_2829	Ovgp1	53.7702	1.5001	0.427608	7.60321	33.9819	0.52369	43.467	32.2428	26.3399	23.1817	36.6245
T_60075	Gatad2a	6.69513	0	0.142536	0.0580398	0.883322	66.7414	13.3107	3.33702	6.49251	9.67088	3.84332
T_37275	Ankle2	0	0	0.142536	0	0.15588	0	1.96071	0.405854	0.945112	1.4933	0.904309
T_13146	Prl3d1	41.3564	24.0016	0.213804	7.66125	27.9545	0.232751	28.306	12.1305	29.545	8.95978	9.64597
T_54249	Prl3d2	0.976373	4.50031	0.142536	0.0580398	2.64997	0.232751	18.9719	19.481	19.4775	11.4486	11.2285
T_18794	Vwf	205.805	31.5022	0.570144	0.522358	0.0519601	0.174563	14.3878	14.6558	16.2724	10.382	28.7872
T_48296	Sft2d1	4.81212	18.0012	0.142536	0.0580398	77.0049	0.698253	29.245	21.6004	17.5873	9.67088	10.0228
T_48630	Arl2bp	3.13834	9.00062	0	91.7609	3.94897	0	10.7977	5.18591	7.31435	3.19992	15.4486
T_23785	Gripap1	2.58041	0	0	0	0	0	3.03772	2.6155	9.65658	0.142219	2.93901
T_14350	Rad17	0.418445	0	4.91749	0	0.571561	0	0.0276156	0.0901897	0	0.142219	0
T_38542	Rnf219	0.348704	0	0	0.406278	0	0.0581878	6.90391	1.21756	4.5201	1.91995	1.13039
T_78279	Gm20594	0.697409	0	0.071268	0	0.415681	0.0581878	7.62192	2.79588	7.68417	6.32874	15.1472
T_49109	Pttg1ip	14.6456	12.0008	0.213804	0.174119	9.09302	111.662	40.7607	25.7492	18.1626	12.2308	9.19381
T_30489	Ceacam12	1.32508	6.00041	0.213804	0	4.72837	0.232751	7.64953	5.77214	5.99941	30.2215	7.61127
T_30133	Sclt1	0.976373	4.50031	0.071268	57.1692	4.93621	0.116376	14.1944	9.33463	19.0666	13.2975	4.44619
T_30356	Zswim6	1.04611	9.00062	0	0	2.02644	0	12.8413	12.2658	13.2316	9.45755	13.4893
T_25650	Mrps31	1.25534	21.0014	0.213804	195.072	2.23428	0.407314	10.5216	17.6772	7.84854	14.7908	16.8804
T_43935	Cutal	3.69627	12.0008	0.071268	0	7.9499	0.174563	15.1886	6.04271	8.46492	16.1418	18.5383
T_13872	Psmb7	0	0	0	0	0	0	0	0.360759	0.780745	0.924422	0
T_14626	Ren1	3.27782	25.5017	0.142536	0.0580398	0.831362	0.0581878	8.94747	8.83859	5.17757	10.0264	10.3996
T_39124	Slc22a23	2.65015	0	0.142536	0.0580398	0	0	4.03188	11.409	11.2592	7.5376	6.85768
T_56203	C330027C09Rik	0	7.50051	0.142536	16.077	0	0.0581878	2.95487	0	0.698561	0.142219	0.678232
T_57415	Rexo4	0.906632	7.50051	0	0.0580398	3.22153	0.0581878	9.3617	4.55458	9.65658	2.13328	6.40553
T_46977	Dcun1d4	53.7005	24.0016	366.959	8.70597	19.2252	120.332	45.4554	41.848	53.3372	34.6303	29.2393
T_30637	Fundc2	23.7119	4.50031	0.213804	12.8268	19.6409	0.116376	19.5795	24.9374	21.5732	17.3507	14.6197
T_35933	Tbccd1	128.463	9.00062	0.855215	0.0580398	31.5917	0.232751	43.0528	22.5023	39.7769	44.3723	29.3147
T_6906	Spsb2	0.697409	4.50031	0.213804	0.11608	38.4505	0.0581878	14.9677	10.1012	15.8614	1.4933	4.37083
T_67137	Olfr1255	64.2314	12.0008	0.213804	2.32159	14.5488	0.290939	32.6693	24.4414	32.3393	8.67535	11.1531
T_9741	Ldhb	2.23171	0	0.213804	0	10.6518	63.6574	10.9358	4.05854	20.5048	8.53313	5.12442
T_75910	Vmn2r92	0.139482	1.5001	0	0	0.10392	0	2.76156	7.39555	8.21837	3.27103	0.979669
T_15687	Itsn2	26.5015	4.50031	0.142536	0.348239	16.6792	0	20.1594	13.2128	30.2436	2.34661	3.16508
T_65751	Olfr1086	3.90549	0	59.2949	0	0.259801	0	0.966548	3.15664	1.31494	2.34661	3.84332
T_32661	9530077C05Rik	9.76373	0	0	0	11.1195	0	0.994163	0.450948	9.0402	1.42219	3.91867
T_71144	Tmcc1	5.43979	33.0023	0.35634	0.290199	7.74206	17.8055	47.3608	46.583	28.5588	17.2796	16.8051
T_35994	5730508B09Rik	18.4813	1.5001	0.498876	0.174119	29.6692	132.086	14.3049	21.42	30.0381	5.47542	21.2513
T_36582	Nbas	1.25534	33.0023	0.071268	0.174119	54.3503	0.0581878	19.3586	15.197	23.258	15.573	20.347
T_25922	Rpl35a	0	0	0	0	0	0	0	0	0	0	0
T_5274	Sfxn1	53.0728	1.5001	0.142536	0	5.97541	0	10.4939	5.54666	23.4634	5.3332	4.82298
T_53996	Nudt15	0.348704	1.5001	0.142536	0.0580398	0	0	11.0739	3.69778	3.16407	0.782203	2.0347
T_1655	Gdf2	4.67264	0	0.071268	0	0.779402	0	0.579929	3.74287	2.75315	0.497766	0.301436
T_30194	Zcrb1	0.139482	0	0	0	0.0519601	0	0.911316	1.12737	2.87643	0.711094	0.150718
T_55785	Phf11d	38.4272	19.5013	0.926483	43.2396	33.878	177.764	16.7075	21.8259	28.641	31.857	18.6891
T_58419	Efcab14	0.418445	19.5013	0.285072	0.0580398	0	0.116376	8.72654	12.9873	3.57499	14.5774	5.65193
T_14738	Rheb	0.557927	0	0	0.0580398	1.0392	0	2.07117	16.5498	8.95802	6.89761	11.1531
T_6061	Gabrg2	5.43979	162.011	0.71268	84.7961	81.6293	17.6891	53.4915	89.1525	61.2679	56.8164	53.3543
T_66751	Olfr1008	0.0697409	0	0	0	0.0519601	0.0581878	3.94904	2.48022	8.99911	0.142219	2.18541
T_22230	Uchl3	3.13834	69.0047	0.35634	0.174119	53.3111	20.9476	24.2189	38.7816	28.1479	48.2833	41.1461
T_44	Abl2	0	1.5001	0	51.2491	0.883322	0	1.15986	1.21756	2.0135	0.924422	0.150718
T_65355	Olfr1254	30.965	118.508	0.142536	17.47	18.3939	0.232751	28.886	18.0379	21.9019	9.52866	17.7848
T_43631	Shisa4	0	0	0	0	0	0	0.607544	0.496043	1.0273	0.568875	0.0753591
T_28525	Cmss1	0.209223	0	0	15.0903	1.87056	0	2.78918	0.586233	1.68477	0.711094	0.678232
T_40484	Mageb5	1.95275	21.0014	0.285072	165.994	120.859	37.9966	22.921	23.4493	12.4097	42.879	11.1531
T_56969	Dars	0	0	0	0	0	0	0.0552313	0	0	0	0
T_64846	Olfr893	2.78964	4.50031	0.427608	13.3491	66.0933	40.4405	28.665	31.1605	39.6536	30.7904	31.8015
T_64393	Olfr1331	0.0697409	4.50031	0	0	8.36558	0	9.3617	5.41138	16.4367	8.53313	7.08376
T_7935	Hprt	206.433	12.0008	0.427608	45.5032	5.35189	0.290939	6.48968	26.7412	12.7385	14.7908	17.1819
T_52534	Akr1d1	0.139482	0	0	0	0	0	3.25865	5.00553	0.821837	5.75986	2.63757
T_78376	Btbd8	2.44093	13.5009	0.142536	1.1608	20.4723	0.174563	34.7957	45.9516	25.4769	32.1414	25.396
T_52809	Taar7b	0.0697409	0	0	0.174119	0	0	3.56242	2.02927	3.20516	1.91995	1.6579
T_28501	Polr2l	0	0	0	0	0	0	0.248541	0	0	0	0
T_49403	Ms4a7	24.6883	15.001	0.142536	0.11608	36.1642	0.0581878	22.3134	29.0862	35.9554	31.6437	36.3985
T_25020	2025-09-06	48.3304	0	0.427608	0	30.8123	0.116376	5.08128	3.69778	12.2454	15.2174	5.87801
T_50875	Slc17a6	92.4764	9.00062	0.926483	29.0779	61.7806	27.8138	24.9093	34.723	38.7907	32.8525	26.6018
T_54912	Neurl4	0.139482	0	0	0	0	0	5.88213	1.84889	0.328735	0.711094	0.602873
T_73544	Vmn1r59	0	0	0.071268	0	27.5908	0	3.34149	0.901897	5.38303	0.568875	3.16508
T_19473	Cdh20	7.46228	0	0.071268	0	0.10392	0.116376	10.7425	5.231	9.41003	14.7196	7.23448
T_54791	Gabrp	1.25534	0	0.213804	0	4.72837	0.0581878	12.9794	14.9715	31.4353	21.3328	12.2082
T_40777	Slco6c1	0.836891	1.5001	0.071268	5.16554	2.49409	0.116376	11.571	6.9897	22.7649	10.8086	10.0981
T_57484	Slc25a25	14.8548	6.00041	0.071268	0.696477	17.6145	0.0581878	5.90975	11.7247	6.90343	4.05324	7.98807
T_57057	Fmo6	43.3788	12.0008	77.0407	1.91531	15.3802	0.174563	20.9603	11.3639	21.7376	28.4438	48.6066
T_55232	Lrrc45	32.3598	21.0014	0.570144	0.522358	50.6091	68.8943	41.313	57.7214	19.8884	15.4307	31.5755
T_60218	Tat	3.76601	0	0.498876	0.0580398	4.26073	102.992	11.4881	7.30536	5.25976	4.551	9.34453
T_39455	Wdr13	35.4284	4.50031	0.427608	0.754517	32.9427	0.174563	34.5748	36.0759	40.8864	53.972	77.3185
T_3769	Cx3cr1	21.2012	4.50031	0.570144	18.0504	44.7377	12.9759	26.4558	27.3275	26.7919	37.9013	33.3087
T_27133	Zfp110	0.976373	0	0.285072	6.55849	17.6145	0.407314	27.947	32.9643	25.5591	13.5108	9.9474
T_10049	Lum	2.23171	4.50031	0.427608	59.2586	51.4925	0.116376	12.8689	31.0703	11.8344	48.7099	27.3554
T_64989	Olfr918	2.51067	54.0037	34.7788	0.0580398	176.353	0.174563	4.80512	13.3932	8.67038	10.4531	8.6663
T_48270	Osbpl11	4.67264	0	0.071268	0.0580398	2.80585	0.116376	8.67131	16.6851	16.1491	5.04877	5.42586
T_41257	Morn3	0.976373	21.0014	0.35634	0	7.79402	0.174563	20.2423	7.53084	19.1077	14.5774	7.83735
T_62067	Cdh7	0	0	0	0	0	0	0.0552313	0	1.23276	0.497766	0.753591
T_15927	Slc12a7	0.627668	0	0.071268	0.0580398	0	0	10.0245	8.7033	4.35573	8.53313	1.50718
T_38170	Fbxl20	5.23057	4.50031	19.7412	15.7868	36.2682	33.9235	25.1855	30.7998	42.4068	38.2569	37.3781
T_15706	Sorbs1	148.757	79.5054	1.21156	33.547	131.823	17.5727	119.189	144.033	164.45	55.3231	79.1271
T_42979	Wdr38	42.4025	79.5054	0.71268	281.261	132.083	72.211	36.1489	44.7341	71.0478	31.4304	45.2155
T_41795	Fam71e1	26.8502	4.50031	0.142536	0	0.467641	0	0.856085	0.766612	8.09509	3.55547	7.0084
T_67467	Olfr686	41.7051	246.017	0.213804	0.580398	0	0	0.359003	5.50157	1.23276	8.39091	1.28111
T_27937	Tmem126a	63.8827	4.50031	0.71268	34.0693	12.99	0.349127	32.0065	36.7974	34.3528	22.6839	16.8804
T_12332	Orc1	0	1.5001	0	0.11608	0	0	1.90548	9.51501	1.5204	1.06664	1.80862
T_73287	Tas2r107	0.836891	3.00021	0	1.1608	0.831362	0	9.33409	14.8813	22.7238	2.63105	9.72133
T_24457	Zfp113	1.60404	42.0029	0.213804	295.016	0.15588	0.0581878	12.0128	7.8465	5.25976	11.6619	13.4139
T_47389	Plekho2	0.209223	0	0	0	27.5908	0.0581878	4.72228	1.21756	9.0402	0.711094	7.83735
T_1341	Hnrnpd	0.278964	0	0	0.290199	0	0	10.6596	3.24683	2.26005	0.924422	0.678232
T_38375	Amer1	12.9021	75.0051	0.213804	0.11608	24.2134	0.0581878	18.5301	8.20726	5.46521	2.98659	14.1675
T_73103	Vmn1r55	115.072	10.5007	0.570144	0.232159	40.373	0.116376	20.5184	21.9612	17.5462	18.2751	7.53591
T_25481	Rnf32	57.0481	468.032	0.427608	12.5366	71.5491	0.116376	22.8381	30.7998	35.791	45.1545	39.4882
T_14799	Rnf7	2.30145	7.50051	0	0	16.3155	0.116376	21.8716	10.1012	9.53331	5.19099	20.347
T_29702	Uqcrc2	6.20694	0	0.071268	0	0	0	4.80512	2.11946	1.43821	0.0711094	0.82895
T_24913	Foxo3	4.39368	1.5001	60.0789	0	0.10392	0.0581878	7.15245	18.8496	8.58819	5.3332	3.24044
T_35714	Kptn	2.37119	142.51	0.142536	135.407	5.61169	40.4405	15.3267	23.3591	22.0252	20.0528	13.7907
T_38022	Tpx2	0.209223	0	0.142536	2.96003	2.90977	0	4.4185	6.35837	9.65658	1.63552	3.08972
T_65935	Olfr1155	13.739	3.00021	0.285072	4.06278	11.8989	12.5686	39.7113	18.2183	43.6806	13.5819	19.8948
T_40573	Ranbp10	12.2047	364.525	0.285072	1.1608	11.5351	0.290939	35.1823	28.545	26.9973	25.8838	33.7609
T_76870	Esp15	11.2283	64.5044	0.35634	0.290199	4.93621	0.232751	27.8642	23.4944	36.3252	5.75986	13.1125
T_45067	Vmn1r62	0.836891	0	0	0	0	39.044	3.67288	4.46439	5.30085	1.13775	1.13039
T_51822	Prom2	70.787	6.00041	0.498876	0.11608	6.02737	0.116376	12.6756	23.4042	21.9841	30.1504	21.5527
T_68886	Slfn8	12.2047	1.5001	0.071268	0	0.0519601	0.174563	13.6145	11.3188	11.5879	11.1642	8.59094
T_74881	Sh2d1b2	5.16083	16.5011	0.285072	0	17.7184	0.0581878	22.0649	7.48574	5.75286	5.75986	9.19381
T_14386	Rad52	133.972	1.5001	0.926483	0.0580398	0.0519601	203.599	29.245	28.9509	20.5048	11.3064	15.9008
T_42792	Glt8d1	0.488186	4.50031	0	0.0580398	1.35096	0.0581878	3.45196	14.9715	5.58849	10.8797	8.59094
T_59750	Zfp592	37.3811	3.00021	0.285072	0.11608	23.1222	0	33.0007	17.2713	17.7106	10.9508	24.1903
T_34339	Glrx2	0.139482	4.50031	0	0.0580398	4.72837	0	4.4185	0.676423	5.62958	1.27997	2.48685
T_73832	Zfp457	0.348704	0	0	9.57656	0.0519601	0.116376	4.50135	2.11946	5.58849	1.13775	4.06939
T_20906	Zfp354b	13.0415	4.50031	0.213804	9.57656	2.44213	0.116376	19.0824	20.5182	27.9835	20.6928	11.6807
T_73077	Vmn2r16	0.906632	1.5001	0.213804	0.0580398	3.79309	36.6583	8.33993	23.6748	9.86204	9.24422	7.23448
T_15441	Cxcl5	36.8232	25.5017	0.71268	0.0580398	175.521	99.6757	20.767	26.606	14.1356	15.573	52.6007
T_5576	Fgfbp1	1.25534	45.0031	0.071268	0.0580398	12.8861	0.116376	22.1477	17.5419	19.6419	16.3552	18.9905
T_57786	Pigu	0.0697409	0	0	0	0.15588	0	1.27032	0.676423	1.23276	0.924422	0
T_28666	Cenpm	0.418445	0	0	0	0	0	4.97082	5.00553	3.98591	0.995532	9.64597
T_51265	Krtap19-9b	0.627668	0	0	0	0.10392	0	2.76156	1.39794	4.84884	7.46649	8.44022
T_51821	Prom2	0.418445	1.5001	0	0	0	0	7.31815	2.39003	2.0135	2.41772	1.50718
T_69143	C1s2	39.2641	10.5007	0.427608	1.10276	17.5106	0.52369	30.0182	35.5798	20.6692	29.8659	38.0564
T_28944	Tceal8	2.51067	1.5001	0.071268	0.174119	30.8123	0.349127	29.5211	29.6724	25.7235	21.475	27.2046
T_60858	Fancb	1.11585	0	0.213804	0.11608	7.84598	0.174563	7.09722	9.24444	19.683	11.2353	21.1759
T_34820	Emc10	23.2237	3.00021	0.285072	0	24.8369	0.290939	21.0155	17.2713	7.97182	41.4568	12.6603
T_29129	Pacrgl	0	0	0	0.0580398	0	0	1.29794	2.07436	2.67097	1.35108	3.6926
T_56626	Fam170a	0.139482	7.50051	0	0.0580398	0.0519601	0	1.71217	0.811707	2.95861	0.284438	2.71293
T_49201	Fam72a	6.76487	54.0037	0.35634	0.406278	68.0158	0.290939	11.8747	25.9746	24.4907	40.959	31.1233
T_67265	Olfr1048	6.41616	4.50031	0.213804	0.11608	24.1095	64.4139	34.63	32.8741	21.943	10.0975	18.8398
T_47417	Slc6a20a	2.23171	97.5067	0.071268	0	8.78126	0	20.6565	21.1946	15.2862	32.3548	20.8745
T_66122	Olfr1462	1.883	4.50031	9.05103	121.825	12.8341	0.349127	27.45	22.5925	16.0258	18.4173	27.1293
T_50967	Olfr138	4.39368	0	0.071268	4.06278	0.883322	0.116376	13.2279	14.8362	14.752	20.2662	34.213
T_11372	Nat3	15.7614	16.5011	0.142536	0.0580398	87.5008	44.8628	36.5631	35.6249	49.3102	54.3276	45.6676
T_66614	Olfr39	0.139482	0	0	0	0	0.0581878	2.04356	4.10363	4.35573	3.7688	3.46652
T_43355	2700049A03Rik	72.3911	1.5001	0.071268	0.870597	11.0675	0.0581878	31.9237	8.83859	57.9395	10.0264	29.0133
T_8804	Itgal	19.388	16.5011	0.213804	0	1.71468	0	9.47217	14.9264	9.82095	27.8038	9.79669
T_69926	Lrrc58	66.6723	1.5001	0.35634	6.79065	13.3537	0.174563	20.7117	14.2951	18.0393	5.19099	10.9271
T_43757	Bsph2	9.69398	30.0021	0.213804	37.7259	30.7604	0.465502	50.2881	42.5244	43.8861	42.8079	38.2071
T_24677	Tmem115	3.34756	0	0	0.0580398	0.10392	0	5.16413	10.1463	9.0402	1.63552	2.48685
T_20387	Zfp260	0.557927	0	0.142536	0.0580398	3.58525	0	7.37338	6.53875	4.39683	4.90655	6.17945
T_36237	Krt28	99.7992	21.0014	0.855215	23.5641	52.5317	0.581878	49.9015	71.6557	57.9806	38.6835	37.4535
T_19264	Zscan12	74.553	22.5015	1.14029	0.232159	56.7924	25.8354	35.8451	23.765	24.0387	54.612	46.2705
T_36446	4933403O08Rik	1.25534	0	0.285072	1.39295	2.70193	0.116376	23.6666	22.0063	17.0531	6.68428	5.87801
T_57233	Ino80d	22.3171	4.50031	0.071268	0.0580398	6.75481	0	0.800854	6.40347	3.45171	3.34214	6.55624
T_61395	Homez	1.25534	1.5001	0	0.0580398	18.29	0	14.7744	1.48813	3.65717	5.54653	10.5503
T_53939	Sox30	58.7218	15.001	10.904	32.038	105.011	100.665	69.3981	79.1865	83.9917	147.836	99.5494
T_60226	Cmtr2	17.505	0	0.142536	0.0580398	0.0519601	27.2901	20.6841	21.42	11.5057	3.7688	33.7609
T_15298	Stmn3	0.836891	1.5001	0.071268	0	6.65089	0.0581878	9.47217	5.54666	11.0537	6.11541	6.10409
T_24126	Ubqln1	3.76601	1.5001	0.071268	0.174119	4.10485	0	5.93736	17.9026	8.13618	14.2219	4.06939
T_15690	Sh3gl2	1.60404	12.0008	0.142536	18.2825	3.22153	35.4945	10.5768	13.799	16.3956	10.2398	16.5036
T_27130	Zfp110	3.62653	19.5013	0.142536	0.406278	5.29993	0	10.6596	15.0166	19.4775	13.3686	18.6891
T_75274	Gm6026	80.3415	34.5024	0.570144	37.4357	96.8017	0.52369	42.1967	30.2135	52.803	64.9229	37.8303
T_55885	Dap	12.0652	10.5007	0.142536	0.11608	33.6182	8.90273	28.0299	20.8338	27.6137	12.0175	40.0157
T_21285	Ubfd1	2.02249	4.50031	0.213804	0	15.4322	0.0581878	11.8747	9.78558	9.32785	7.60871	32.103
T_832	Ap3b2	10.6704	21.0014	0.142536	69.7638	8.41754	0.0581878	25.2131	24.4414	22.4361	18.2751	41.6736
T_65834	Olfr307	51.6083	261.018	1031.67	28.2073	21.4595	34.4472	40.8159	55.9627	28.2301	53.1898	69.4057
T_33557	Tmcc2	27.5477	30.0021	0.213804	8.29969	11.1714	0.116376	35.4033	18.8045	28.4356	11.8753	41.4475
T_31087	Slc25a26	2.65015	0	0.071268	0	0.0519601	0.116376	24.7436	21.6906	11.4646	11.022	22.3063
T_18949	Xirp1	60.4654	1.5001	0.071268	4.58514	27.0712	0.0581878	10.8529	51.9943	9.36894	21.2617	18.0108
T_2169	Cbfa2t2	14.2969	0	0	0.696477	1.92252	0	16.2104	6.49366	8.67038	7.75092	16.5036
T_39438	Armt1	9.83347	22.5015	0.285072	0.290199	70.9775	112.942	31.5371	36.7523	30.1614	27.4482	22.1556
T_43644	Tcaf1	3.20808	1.5001	0.142536	5.92006	23.434	0.232751	41.2854	17.7674	34.5582	13.2263	6.85768
T_15694	Sh3gl1	86.1997	1.5001	0.570144	6.73261	11.743	107.589	37.9991	21.1495	26.3399	13.3686	26.7525
T_11484	Neo1	0.697409	7.50051	0.071268	0	0.831362	0.0581878	10.8529	20.8789	10.6839	4.33767	6.25481
T_28348	Pcp4l1	11.0888	52.5036	0.570144	26.4661	10.2881	64.4721	37.9991	36.7974	32.9146	47.9988	36.6245
T_74721	Zdhhc18	128.672	43.503	0.498876	22.8096	33.4623	28.6866	37.1154	48.6122	24.9427	60.8696	27.0539
T_30250	L3hypdh	69.183	6.00041	0.35634	1.21884	32.4231	30.8977	32.9731	30.0332	23.1758	8.24869	16.1269
T_9093	Kcnj9	0.348704	0	0	0	0	0.116376	3.92142	2.25474	3.90372	2.70216	6.10409
T_24967	Ruvbl1	0	0	0	0	0	0	2.01594	1.66851	0	0.142219	0.150718
T_23754	Pqbp1	0.418445	0	0	0.406278	1.61076	0	1.68455	14.7911	5.0543	6.47096	15.0718
T_10105	Cd180	47.2843	33.0023	0.570144	0.232159	270.712	142.095	43.7984	66.3796	24.7784	45.3678	48.3052
T_44950	Polh	2.58041	3.00021	0.285072	0.0580398	0.987242	89.2019	11.93	16.4596	5.83504	1.56441	4.89834
T_24903	Fads2	0.209223	0	0.285072	0	0.311761	0.0581878	2.09879	1.84889	4.06809	7.03983	3.39116
T_27931	Fam134b	1.60404	12.0008	0.35634	0.464318	81.1617	0	10.2454	34.6779	22.4772	21.7595	17.1819
T_10216	Smad5	2.65015	13.5009	0	9.51852	15.692	0.0581878	7.5943	17.2262	22.5594	8.24869	14.3936
T_25551	Cldn13	20.0854	34.5024	0.926483	430.307	30.8123	100.548	25.4616	47.0339	51.899	44.0167	33.987
T_7779	Hoxa3	0.278964	4.50031	0.071268	12.4205	0.0519601	0	2.78918	5.41138	8.01291	0.426656	4.52155
T_25437	Aldh1a3	7.88072	93.0064	0.498876	5.62986	156.348	15.9435	44.9583	28.2745	34.5171	25.1727	17.5587
T_39178	Otud3	1.1856	1.5001	0.071268	0.0580398	6.49501	0.174563	13.3936	20.6985	6.32814	10.8086	10.8517
T_8082	Hspa4	29.7096	3.00021	0.213804	0	3.42937	0.0581878	17.0389	27.9137	9.24566	38.8257	11.9821
T_70639	Mast4	31.1742	0	0.071268	4.35298	6.18325	0.116376	18.1159	18.6242	15.6971	10.1686	14.695
T_5984	G6pc2	84.5957	1.5001	0.35634	1.27688	37.0995	0.52369	19.2205	36.9778	30.1614	29.0126	22.9092
T_42070	Tmem14a	85.0142	1.5001	672.057	62.2767	46.5043	62.3191	55.4246	27.1471	41.7904	32.9948	30.219
T_70895	Bpi	19.0393	18.0012	113.601	20.0237	39.6975	92.1694	48.355	64.1249	21.8609	40.2479	37.3781
T_57268	Dner	44.2855	0	0.641412	12.1884	16.1596	26.4754	23.9151	28.3647	22.1485	11.2353	6.6316
T_77968	Zfp955b	2.16197	0	0.213804	0.0580398	6.44305	69.5344	10.6044	4.87024	3.0408	2.91549	5.27514
T_35878	Qpct	10.8098	43.503	0.35634	0.174119	137.486	14.256	34.0777	63.0877	55.2274	85.7579	69.7825
T_28102	Tmem177	0.976373	0	0.071268	0	0.519601	0.116376	3.61765	14.7009	4.31464	13.5819	33.3841
T_19848	Scamp2	0.557927	13.5009	0.071268	0	0	0.0581878	10.1626	6.0878	10.8893	7.67981	14.5443
T_70742	Lhfpl5	1.60404	1.5001	0.071268	0.406278	1.14312	0	4.14235	2.93116	10.6839	23.395	3.6926
T_70234	Casc1	19.388	1.5001	0	6.15222	7.74206	28.3374	28.2784	12.8069	23.0525	19.7684	17.0312
T_73857	Gm1553	1.32508	0	0	0	0.311761	0.116376	12.9517	4.10363	4.23246	4.97766	6.48088
T_33208	Fam198b	0.209223	1.5001	0.142536	0.348239	1.61076	0	2.59587	7.53084	6.36923	1.35108	7.23448
T_55407	9030617O03Rik	0.418445	16.5011	0.071268	5.9781	10.444	0	3.78334	11.9952	18.5324	9.59977	17.5587
T_63237	Nxpe4	0.627668	18.0012	0.142536	2.61179	0	0.116376	6.3516	5.2761	13.2727	2.77327	3.99403
T_4477	Dsc3	0.836891	0	0	0.0580398	0	0	6.76583	7.93669	3.73936	10.8797	13.4893
T_23110	Zranb2	0.906632	3.00021	0	0.0580398	0.0519601	0.116376	6.8763	2.43512	15.9436	21.1906	9.26917
T_73962	Otulin	46.3777	0	0.35634	0.0580398	8.10578	0.116376	28.8031	19.2104	20.1761	2.63105	7.15912
T_64525	Olfr1084	0	0	0	0	0	0	0	0	0	0	0
T_54490	Taar7a	0.557927	12.0008	0	0.11608	11.5351	0.116376	10.1349	20.8338	15.8614	27.5193	19.1412
T_9098	Kcnk1	0.209223	0	0	0	3.01369	0	2.20925	6.58385	8.91693	1.63552	2.0347
T_24831	Suclg1	1.46456	0	0.142536	0	1.299	0.0581878	11.3224	7.12498	15.4916	6.68428	8.89238
T_75054	Ptprh	1.883	3.00021	0	0	1.40292	63.0174	1.54648	8.61311	0.90402	0.355547	1.05503
T_8436	Ihh	0.557927	0	0	0	0	0	1.60171	0.631328	1.84913	2.20439	3.46652
T_11433	Ndp	12.5534	216.015	0.498876	140.282	8.78126	43.2917	85.2495	51.2277	75.8966	57.6697	27.8829
T_43635	Agl	1.11585	0	0.213804	0.0580398	11.4832	0.116376	15.879	4.19382	11.9577	5.75986	23.286
T_64079	Olfr1089	0.697409	0	0.071268	1.74119	16.6272	0.232751	11.4881	4.87024	3.90372	1.20886	1.88398
T_5170	Smarcad1	28.3845	16.5011	0.142536	1.10276	61.8845	0	22.6448	15.2871	40.3522	26.1683	33.5348
T_65718	Olfr1046	0.0697409	0	0	0.0580398	3.84505	0	2.95487	10.8228	2.75315	0.639985	0.678232
T_16035	Slc2a4	2.44093	24.0016	0.142536	0	2.0784	0	5.88213	6.17799	10.6428	11.4486	25.4714
T_16365	Sox15	5.50953	7.50051	0	0	12.1067	0.0581878	9.63786	20.3378	10.1908	23.395	19.0659
T_64800	Olfr187	0.627668	0	0	0	0	0.174563	5.85452	3.87816	2.05459	1.91995	5.80265
T_15457	Serpinf1	5.85824	313.521	0.641412	1.45099	37.8789	100.49	56.6673	38.8717	47.4611	58.1675	74.907
T_75560	5830473C10Rik	0.278964	0	0	0	0.20784	0	4.66704	2.93116	2.09568	7.32427	2.0347
T_65194	Olfr995	0.976373	0	0.213804	0	0.0519601	17.6309	10.3283	3.69778	6.82124	5.83097	3.46652
T_73622	Olfr1051	0	0	0	0	0.0519601	0	0.524697	3.29192	7.93072	0.711094	3.54188
T_66381	Olfr1013	44.0762	486.033	0.427608	11.2597	39.7495	88.5618	31.5095	37.564	28.641	17.7773	27.9582
T_55350	Acot6	0.76715	3.00021	0	0.0580398	0	0.0581878	8.20185	16.189	8.50601	8.74646	3.99403
T_18082	Trp53	0.488186	18.0012	0	0	0	0.232751	3.20341	0.135285	2.87643	0.639985	2.78829
T_74455	Taar7f	0.209223	0	0	0	0	0	0.994163	0.0450948	5.13648	7.75092	3.61724
T_48393	Stap2	12.5534	18.0012	0.641412	0.406278	6.70285	171.072	45.842	32.0173	59.0901	41.599	43.2561
T_48888	Eif2b3	0	0	0	0	0	0	0	0	4.88993	0.426656	0
T_59360	Amn1	0.209223	0	0.071268	0	0.0519601	0	5.3022	2.16455	3.12298	0.355547	6.6316
T_56835	Ric1	0	0	0.071268	0	0	0	0.63516	3.20173	2.9997	0.568875	1.80862
T_45934	Pcdhb17	16.3891	9.00062	0.142536	16.8896	44.0622	0.0581878	14.4706	46.132	22.1896	34.2036	34.6652
T_41780	Eppin	10.3217	0	0.071268	0	0	0.0581878	14.5534	11.4541	3.82154	9.31533	2.48685
T_44863	Nfkbiz	43.3091	3.00021	0.071268	19.1531	38.4505	0.0581878	14.9677	17.8125	10.0264	17.1374	16.8051
T_64305	Olfr1500	0.488186	28.502	0	0.0580398	3.06565	0.116376	4.5842	19.3457	12.2865	23.3239	21.7034
T_20950	Gyg	1.04611	6.00041	0.142536	0.0580398	13.7694	0	14.8296	6.49366	5.79395	13.5819	20.4223
T_17510	Tgfa	10.0427	12.0008	0.071268	0.11608	0.987242	0.116376	14.9401	13.3481	12.5741	20.9062	16.8804
T_72799	Ccdc84	0.976373	0	0.071268	0.11608	7.27442	0.116376	8.00854	23.8552	14.1767	9.67088	16.2776
T_61002	Gpr75	9.76373	0	0.071268	0	0.10392	0	12.7032	8.16217	8.62929	8.24869	7.98807
T_326	Adh7	38.7062	0	0.213804	0	0.675481	14.1396	6.1859	9.24444	20.5048	3.7688	4.74762
T_37248	1300017J02Rik	2.71989	705.048	0.285072	1.33491	17.2508	32.7597	15.0781	19.1202	20.2172	17.4218	43.4069
T_57296	Fam132b	2.51067	1.5001	0.142536	7.71929	19.9007	0.116376	22.562	22.0063	23.5867	28.3015	18.9905
T_50751	Acap3	53.0728	3.00021	0.213804	36.449	55.5973	0.0581878	26.6767	23.4042	32.0927	11.8042	21.7788
T_47095	Eogt	1.60404	12.0008	0	0	2.49409	0.0581878	3.34149	16.2341	8.50601	46.9322	6.85768
T_43805	Ermn	0.209223	0	0.071268	0	0.0519601	0.0581878	4.16996	9.42482	15.8204	15.0041	8.36486
T_18160	Tsn	0.488186	1.5001	0	0	7.63814	0	8.56085	11.3188	5.46521	4.19545	3.24044
T_25782	Golga7	1.95275	0	0.142536	0.11608	8.05382	37.6475	7.26291	7.75631	6.78015	7.46649	9.49525
T_67735	Gga3	0.139482	1.5001	0	0.0580398	54.8179	0	2.26448	15.8283	0.287643	1.63552	0.527514
T_22073	Orc3	1.1856	1.5001	0.071268	30.0066	0.0519601	35.3782	3.92142	3.65268	5.87613	6.18652	3.01436
T_28796	Ubr7	0.0697409	0	0.142536	0.0580398	0.311761	0	8.91985	1.84889	4.27355	1.91995	5.95337
T_55321	L2hgdh	2.44093	0	0.213804	5.04946	0	56.0348	3.36911	0.721517	2.46551	12.373	1.50718
T_74614	Arhgef15	2.99886	4.50031	0.285072	0.232159	10.3401	107.415	12.427	18.2634	12.533	35.4836	32.7059
T_42926	Dnajc18	73.3674	1.5001	0.570144	9.80872	11.3273	109.335	46.4219	42.299	23.2169	16.4974	33.3841
T_69343	Gpr4	6.97409	0	0.142536	0	69.8344	0	8.45039	10.1463	16.9709	3.83991	21.3266
T_3480	Pcdha10	12.6231	0	0.142536	0	6.91069	0	11.1015	7.93669	4.15028	4.83544	3.01436
T_7606	Hira	1.81326	4.50031	0.427608	3.25023	0.883322	0.756441	27.0081	24.6669	23.5456	32.9948	25.396
T_50887	Asb14	2.58041	0	0.142536	7.19693	1.50684	65.5194	22.3134	10.2816	10.3551	6.0443	6.40553
T_716	Ang2	2.65015	1.5001	0.142536	0.0580398	4.41661	0.232751	22.8105	17.136	21.0801	13.5108	21.7034
T_38804	Zfp248	13.739	19.5013	0.142536	0.0580398	1.5588	0.174563	6.57252	17.136	21.5321	40.1768	16.5036
T_28121	Pla2g12a	0.557927	1.5001	0.142536	0.0580398	0	0	11.0739	7.57593	3.08189	0.568875	6.78232
T_57281	Gigyf2	0.278964	0	0.071268	0	7.63814	0.0581878	4.03188	0.180379	2.54769	4.62211	4.44619
T_37855	Mccc1	6.34642	15.001	0.641412	130.706	32.3192	82.5685	41.2854	17.2713	24.1209	31.3592	12.585
T_54355	Csrnp1	0.697409	18.0012	0.142536	0	0	0	4.14235	0.315664	0.821837	2.77327	1.28111
T_28717	Stoml2	0.488186	1.5001	0.142536	2.55375	0	0	4.19758	0.496043	3.78045	6.18652	2.11006
T_19139	Zpr1	0.278964	0	0	0	15.0684	0	0.248541	3.5174	15.7382	1.27997	4.59691
T_63382	Gm364	0.627668	0	0.213804	0.0580398	0	0	7.81523	11.8148	19.4775	9.59977	29.9176
T_77192	Vmn2r121	13.6692	6.00041	0.142536	0	7.58618	0.174563	15.879	11.5894	7.5609	13.5108	19.4427
T_8415	Igfbp6	0.139482	0	0	0	0	0	5.4679	0.0901897	1.76695	0	0.0753591
T_73616	Olfr1040	0.488186	3.00021	0.142536	0	27.7987	0	4.30804	3.20173	3.49281	7.03983	9.87204
T_34334	1700012P22Rik	3.27782	7.50051	0.213804	0.580398	19.9007	14.3142	35.4585	21.4651	33.9008	18.0618	26.7525
T_8861	Itih2	5.16083	43.503	0.35634	1.39295	9.5087	123.009	32.3932	19.7966	8.5471	8.03536	18.2369
T_64111	Olfr1039	3.55679	64.5044	0	0	4.05289	0.0581878	9.72071	12.5364	14.0534	8.60424	9.87204
T_61613	Gmnc	3.69627	6.00041	0.071268	0	49.2582	0.116376	19.5795	11.3639	18.7379	7.32427	8.51558
T_28667	Cenpm	0.209223	0	0	0	0	0	0.19331	0.946992	0	8.03536	0.904309
T_35772	Polr3b	0	0	0	0	0.415681	0	0.138078	6.26818	9.53331	1.77773	9.57061
T_21164	Abcc6	1.1856	1.5001	0.071268	0.0580398	11.7949	0	7.18007	20.3378	19.0255	12.5864	5.57657
T_32760	0610011F06Rik	1.25534	21.0014	0.071268	0.0580398	7.27442	0	11.9023	11.6796	10.3962	6.75539	13.1125
T_37560	Ces2f	36.8232	43.503	0.498876	14.5099	45.2573	37.7057	27.2566	35.2642	45.0367	25.3149	49.8124
T_52951	Lpp	22.5263	12.0008	0.213804	26.234	20.0046	0	13.5317	8.20726	10.3551	8.39091	6.85768
T_15680	Sh2d1a	37.3114	4.50031	0.35634	0	0.20784	0.174563	21.264	4.87024	14.3	9.31533	12.8111
T_39197	Pcdh18	3.48704	10.5007	0.285072	0.11608	21.2517	68.3125	13.8631	12.2658	17.3408	7.60871	12.6603
T_76779	Vmn1r143	0	0	0	0	0	0	0	0	0	0.0711094	0.0753591
T_77821	Vmn1r114	0	0	0	0	0	0	0	0	0	2.48883	0
T_76718	Vmn1r103	0.0697409	0	0	0	0	0	1.02178	0.676423	0.739653	0.782203	8.59094
T_45046	Vmn1r148	0.139482	0	0	0	3.74113	0	1.98833	1.26266	2.0135	1.91995	1.28111
T_76799	Vmn1r163	18.8998	157.511	78.9649	8.12557	2.44213	0.116376	35.3756	68.4991	33.4898	30.1504	34.6652
T_1110	Art2b	6.55564	16.5011	0.071268	2.72787	0.0519601	0.0581878	5.02605	1.53322	7.88963	6.25763	2.63757
T_12260	Olfr62	0.348704	6.00041	0.213804	58.33	25.9801	0	4.61181	6.89951	10.1908	0.924422	16.1269
T_28551	Rnf181	37.3114	69.0047	0.142536	0.11608	0.987242	24.3807	7.67715	19.2555	8.58819	15.9285	21.1006
T_50952	Olfr78	0.348704	64.5044	0.071268	0.232159	0	0	8.17423	7.75631	18.4091	5.47542	5.27514
T_34076	Kmt2e	1.95275	7.50051	0	15.6707	0.259801	0	13.9459	36.4366	38.4209	29.5104	31.8015
T_37914	Igsf5	15.6917	265.518	0.071268	0.406278	46.1406	0.116376	25.3235	41.0814	23.0936	22.3284	21.0252
T_56869	Cyp2c44	106.704	3.00021	0.641412	0.290199	107.09	0.232751	11.0463	13.3481	13.6836	7.03983	27.4307
T_9951	Loxl3	0.488186	0	0.071268	0	0	0	5.3022	6.9897	9.77986	4.551	1.95934
T_73256	Ssxb9	4.25419	0	0	3.48239	2.23428	0	4.72228	0.586233	6.36923	7.75092	15.7501
T_46749	Tmem56	116.258	0	0.213804	0.0580398	0.10392	0.232751	32.1722	18.2634	19.7652	28.5149	46.4966
T_26552	Jph2	1.04611	43.503	0.142536	0.0580398	18.4978	0	12.9517	6.76423	6.61579	20.124	20.6484
T_29675	Cep19	1.1856	0	0.071268	0.0580398	18.7056	0.0581878	19.0548	21.6455	11.7934	8.95978	10.4749
T_29560	Trim59	6.41616	39.0027	130.705	16.4833	0	0.0581878	1.13224	3.60759	4.60229	7.82203	2.56221
T_39892	Ccdc175	2.23171	1.5001	0.142536	0	0.259801	0	14.0287	21.6004	13.2727	16.5685	21.2513
T_57344	Tbpl2	3.69627	0	0.427608	0.0580398	105.323	74.3058	23.8875	12.5364	18.327	15.573	26.5264
T_70880	Ctdspl2	5.50953	12.0008	0.427608	0.0580398	59.7541	51.5544	21.8716	23.6748	12.8207	11.5197	13.0371
T_76510	Vmn2r91	0.348704	6.00041	0	1.50903	0.10392	0	4.16996	1.53322	13.0261	0.0711094	0.979669
T_25379	Hacl1	0.0697409	0	0.071268	0	0	0	3.03772	3.33702	5.13648	0	0.301436
T_64576	Olfr325	8.22943	0	0	0	0	0	0.607544	1.98417	1.80804	1.13775	1.13039
T_58811	Cwh43	0.348704	0	0	0	0.311761	0	8.78178	0.901897	6.16378	2.55994	6.02873
T_43326	Ndufaf6	0.836891	0	0.071268	0	7.27442	0.116376	9.96925	3.65268	8.91693	6.25763	5.42586
T_28032	Tmem128	0.697409	121.508	0.213804	0.174119	2.23428	0.116376	8.22946	2.79588	7.80745	3.55547	4.52155
T_70228	D5Ertd579e	203.225	3.00021	0.855215	16.9476	73.4196	0.52369	31.2609	25.8844	20.7103	30.5059	35.8709
T_50176	Vmn1r50	1.04611	27.0018	0.213804	0.11608	0.20784	49.4596	8.25708	20.5632	13.6425	1.35108	7.46055
T_30018	Mastl	0.139482	1.5001	0.071268	0.232159	0.10392	0	3.03772	7.03479	17.6284	1.35108	5.72729
T_19986	Vmn1r49	0.0697409	19.5013	0	0	1.97448	0	3.34149	3.24683	6.24596	2.06217	1.35646
T_50184	Vmn1r44	38.5667	1.5001	0.35634	2.84395	24.8369	47.3067	50.7299	20.0221	35.0513	10.2398	24.0396
T_11794	Notch3	2.37119	1.5001	0.285072	0.11608	11.4832	39.1022	9.41694	19.481	15.9847	27.6616	18.0862
T_76953	Rad21l	136.762	7.50051	0.641412	0.174119	25.9801	0.349127	37.0326	48.0711	39.5714	32.1414	26.6771
T_3196	Col4a2	34.5915	31.5022	12.8995	0.0580398	15.64	0.232751	45.8144	39.7736	41.0507	23.8928	23.4367
T_34158	Hspb2	0.488186	4.50031	0	0.11608	0.0519601	0	5.35744	13.1226	3.16407	0.995532	2.0347
T_73069	Ephx4	47.4936	12.0008	0.285072	37.0294	0.10392	0	12.5651	23.7199	14.2178	7.18205	14.3182
T_123	Chrna1	2.16197	49.5034	0.213804	14.2197	62.4561	0.349127	42.0862	14.9715	24.9838	11.022	22.0049
T_11365	Nat1	1.883	3.00021	0.142536	6.61653	58.1434	0.174563	22.2858	13.7539	34.1884	14.3641	5.50122
T_31918	Serpini2	11.856	3.00021	0.213804	0.174119	1.0392	0.232751	17.4531	19.6163	21.0801	20.8351	22.6077
T_69347	Gpr82	134.46	114.008	1.63916	374.589	98.7762	0.52369	105.961	103.673	91.5526	108.655	76.3388
T_74509	Gm13271	7.11357	48.0033	0.641412	377.549	198.851	0.407314	31.3714	22.4572	20.5459	6.61317	16.8051
T_74980	Gm13279	0.348704	9.00062	0	0	0	0.0581878	4.14235	1.89398	0.575286	4.12435	2.48685
T_43964	Crisp4	1.04611	3.00021	0	19.4433	0.0519601	0.0581878	4.77751	4.23891	11.177	3.69769	17.8601
T_36062	Adgra2	64.859	40.5028	0.498876	0.348239	101.582	0.52369	28.665	22.6827	17.2997	28.8704	10.1735
T_6945	Grin1	0.697409	0	0	0	18.9135	31.6542	2.73395	0.360759	1.19166	9.88421	3.76796
T_35973	Dnajb14	75.4597	18.0012	404.588	121.825	51.9601	78.3789	76.523	61.4192	71.2943	133.401	74.1534
T_35568	Gcc2	0.0697409	0	0	3.07611	0	0.0581878	2.01594	1.08228	1.47931	1.77773	0
T_14006	Ptgs2	4.04497	25.5017	0.641412	0.348239	27.2271	16.7581	34.9614	39.3678	27.1617	26.4527	25.0192
T_41866	Fggy	18.4116	12.0008	0.427608	19.2692	6.80677	0.174563	23.5561	22.2768	25.8057	48.6388	34.8159
T_23631	Il1f5	28.8727	31.5022	0.35634	8.53185	17.5106	0.0581878	13.0622	8.07198	24.614	7.18205	7.15912
T_17741	Tlr6	0.418445	1.5001	0	0	0.519601	0.0581878	9.91402	3.92325	7.84854	0.497766	6.6316
T_27080	Svep1	2.85938	1.5001	0.142536	0	6.75481	80.7065	9.3617	13.9343	13.2316	6.75539	7.46055
T_67781	Acsf2	1.46456	175.512	0.142536	0.232159	27.6428	37.1238	8.478	12.0854	7.0678	3.0577	12.9618
T_7074	Gstt1	42.263	0	0.570144	0	8.7293	0.174563	28.1956	36.7072	27.9424	25.8127	21.2513
T_51067	Kcnh7	8.29917	25.5017	0	0.174119	5.50777	0.0581878	11.9576	18.534	4.72556	27.8038	17.7094
T_39720	Mcee	20.5038	1.5001	0.071268	0	1.299	0	5.90975	0	7.80745	7.18205	1.73326
T_48869	Shmt2	0.627668	0	0	0.0580398	12.8861	0	3.7005	9.65029	8.46492	7.75092	7.23448
T_54616	Aldh1l2	28.7332	0	0.213804	0	0	65.6358	4.22519	0.721517	0.0821837	4.90655	5.04906
T_55190	Fbf1	1.46456	9.00062	0.35634	0	16.4714	15.2452	15.2991	10.2816	6.69797	13.8663	6.10409
T_54404	Zbtb8b	0.139482	6.00041	0.071268	38.1902	0.935282	0	3.34149	4.55458	2.26005	2.63105	8.6663
T_26963	Sirt3	60.6048	114.008	65.1389	20.8943	0.727442	163.159	58.0481	45.5007	28.7232	43.4478	48.3806
T_54317	Il1f10	0.139482	0	0	0	0	0	2.40256	3.42721	0.0821837	8.46202	0.602873
T_65316	Olfr165	30.2675	268.518	0.427608	0.522358	15.2243	0.232751	19.3033	11.0482	22.0663	3.69769	11.6053
T_51	Acadl	0.488186	0	0.142536	0	3.58525	0.0581878	6.46206	7.62103	5.67067	2.91549	1.28111
T_5424	Fbp1	0.488186	0	0.213804	0	0.15588	0	10.4387	6.04271	9.98532	5.19099	13.7907
T_24961	Ankrd49	1.67378	3.00021	0.285072	0	4.36465	0.174563	18.2539	12.0403	7.72527	6.75539	8.74166
T_9104	Kcnk2	6.97409	4.50031	0.498876	75.5678	43.8024	45.6192	23.2524	17.8576	42.1602	22.3995	43.9344
T_43287	Arrdc5	2.23171	19.5013	0.35634	9.80872	3.11761	0.116376	34.5196	14.6558	25.6002	19.3418	16.579
T_6864	Gsr	14.9943	3.00021	0.213804	0.812557	34.5535	0.290939	22.7829	21.871	23.7511	13.7241	16.4283
T_38765	Adipor1	31.6624	9.00062	0.213804	8.53185	13.5616	0.232751	33.2492	47.3947	34.6815	40.959	48.4559
T_57266	Fam134a	69.3922	195.013	0.35634	0.638438	44.7896	0.290939	45.2897	62.5014	38.2154	48.4966	32.7812
T_64063	Olfr544	15.6917	10.5007	0.427608	0.0580398	12.8861	79.019	23.639	44.8694	35.9143	31.5015	33.8362
T_48477	Rrp12	1.11585	0	0.142536	0	3.63721	0	9.47217	0.405854	3.82154	8.03536	8.81702
T_36287	Ttll7	0.976373	0	0.142536	0	0	58.4787	9.27886	0.135285	3.65717	0.497766	1.05503
T_69433	Pld5	1.11585	0	0	0.0580398	0	0.116376	15.2991	8.65821	0.821837	4.551	1.20575
T_58695	Klhl17	6.27668	13.5009	0.427608	16.4253	4.46857	126.093	29.0517	15.2871	13.0261	39.5368	25.6221
T_5257	Eya3	54.2584	6.00041	0.285072	0.0580398	34.8652	0.174563	17.1217	26.2903	18.3681	13.0841	4.59691
T_65997	Olfr365	51.7477	9.00062	0.35634	0	1.5588	0.174563	18.0882	19.3006	27.5726	20.8351	14.3936
T_66268	Olfr482	0.76715	1.5001	0	0	0	0.116376	6.32398	5.36629	3.41062	7.5376	1.88398
T_38403	Ces2g	0.209223	0	0	0.290199	0.831362	0	3.94904	9.69539	1.80804	5.11988	3.08972
T_59652	Gm4884	17.4352	3.00021	0.213804	0.870597	44.8935	33.5743	38.4686	64.215	21.491	14.7196	36.3231
T_11779	Nos3	5.43979	115.508	0.142536	26.6983	29.5133	0.116376	10.991	11.6796	11.0948	6.68428	8.96774
T_15865	Six3	2.09223	0	0	0	3.68917	0	8.33993	10.2816	12.5741	7.32427	9.11845
T_13805	Tmprss15	0.976373	3.00021	0.142536	0.174119	81.1617	25.9517	5.79929	16.7753	8.25946	6.47096	14.8457
T_76536	Mthfd2l	1.39482	0	0.142536	0	1.19508	39.6841	7.78761	9.78558	3.20516	1.27997	2.71293
T_33235	Fam172a	10.6006	4.50031	0.35634	42.0208	28.7339	33.1088	32.3655	39.007	16.8477	29.226	18.2369
T_22666	Cpsf4l	22.4566	4.50031	0.071268	18.2825	2.54605	0	4.47373	13.0324	6.16378	4.90655	8.89238
T_23934	Slc13a1	14.7153	0	0.285072	0	0.363721	0.174563	16.9008	6.89951	15.6149	6.96872	9.79669
T_3640	Dnajc5	11.1585	21.0014	0.071268	28.4395	7.84598	0.52369	33.3873	34.2721	38.6674	37.2613	27.8075
T_35655	Lman1	168.006	18.0012	0.71268	0.232159	23.6418	96.1262	22.4239	27.598	20.2583	9.03089	17.7848
T_16485	Serpini1	3.48704	0	0.427608	0.11608	14.9126	0.0581878	8.119	19.0751	17.6695	22.9683	27.5061
T_17487	Tff1	27.1989	0	0.213804	15.0323	40.2171	0.0581878	20.2699	7.07989	28.5177	36.1236	48.9834
T_8713	Invs	0.278964	4.50031	0	0	0.259801	0	5.68882	20.1123	5.09539	3.91102	2.18541
T_74146	Minos1	0.557927	10.5007	0.213804	0.174119	0.0519601	0	13.6974	9.15425	6.28705	5.47542	11.3792
T_39675	Gucy2g	2.85938	45.0031	0.285072	33.1407	18.0821	74.1312	23.0867	6.0878	38.2976	19.484	16.4283
T_66107	Olfr1459	1.1856	1.5001	0.071268	0	8.57342	0	22.7277	10.3718	12.985	18.204	10.6256
T_54732	Ccdc157	0.557927	0	0	0	53.0513	0	6.7106	4.46439	7.64308	1.13775	7.46055
T_67683	Olfr1354	125.952	6.00041	248.369	0.0580398	0.0519601	0.407314	4.97082	5.59176	1.89022	20.4795	0.301436
T_57924	Nudt6	0	0	0	0	1.8186	0	1.82263	2.75079	3.57499	3.19992	3.84332
NTC_11	BRDN0000737777	18.9695	4.50031	0.35634	0.0580398	17.3027	0.0581878	25.5169	26.2001	33.7364	23.7505	38.7346
T_23490	Azin1	3.97523	3.00021	0.285072	0	17.7184	69.6508	6.48968	7.30536	12.7796	47.3589	14.469
T_31094	Rnf41	17.6444	55.5038	0.213804	0.174119	26.8114	0.465502	20.4356	10.0561	14.7109	15.7152	14.0168
T_41426	Tex38	2.58041	10.5007	0.213804	0.0580398	55.8052	0.116376	43.4394	32.6938	14.1767	26.666	33.5348
T_34914	Usp46	1.1856	1.5001	0	0.11608	17.4586	0	8.20185	8.38764	5.5474	8.60424	3.61724
T_3002	Clu	0.139482	10.5007	0.071268	0	0	0	3.72811	2.48022	2.34223	0.213328	0.301436
T_12512	Cntn3	6.4859	0	0	0	2.54605	0	3.34149	0.811707	11.2181	1.56441	1.13039
T_6824	Gpr50	28.4543	15.001	0.142536	0.0580398	14.8606	0.116376	12.6204	8.97387	16.56	29.7237	20.2716
T_30801	Frmd8	29.9188	18.0012	0.213804	9.17028	20.1605	9.77555	38.441	33.1447	46.8858	26.3105	38.5085
T_53891	Arcn1	0	0	0	0	0	0	0	0	0	0	0
T_51083	Tlr7	8.0202	13.5009	0.285072	15.5547	1.299	9.48461	28.306	39.3678	22.3129	20.4795	35.5695
T_34089	Pdia2	1.46456	1.5001	0.213804	0	20.784	0.116376	17.9778	6.9446	5.75286	8.10647	6.40553
T_61390	Cdh24	9.27554	3.00021	0.213804	22.6355	29.1496	0.174563	27.7261	18.534	27.3672	12.3019	31.048
T_33512	Tulp4	16.1799	7.50051	0.071268	0	16.4194	0	13.4488	6.85442	20.6281	14.0797	10.5503
T_75883	Vmn2r90	2.02249	1.5001	0	0	12.0547	0	9.72071	5.63685	6.12268	30.6482	21.9295
T_23157	Cdkl2	0	6.00041	0.071268	33.7791	1.61076	0	2.8168	2.88607	15.5738	0.853313	2.71293
T_7364	Has2	26.9897	7.50051	0.783947	20.488	41.4642	43.2917	28.7755	29.492	22.8882	19.3418	16.6544
T_32883	Adipor2	3.69627	13.5009	0.285072	33.3729	40.2691	0.232751	26.4834	30.2135	39.2838	39.0391	35.1173
T_24251	Ddx21	0	0	0	0	0	0	0.607544	0.811707	1.23276	0.0711094	0.753591
T_160	Adipoq	46.7961	40.5028	0.213804	9.69264	0	0.116376	7.70477	5.41138	11.1359	0.284438	4.14475
T_58585	Asap3	0.348704	15.001	0.071268	30.2968	12.7822	0.116376	1.68455	0.992086	2.5066	3.55547	1.73326
T_75777	Gm6592	3.34756	22.5015	0.213804	223.859	12.4704	0.116376	9.47217	21.7808	21.491	18.3462	10.5503
T_49753	Manba	0.697409	0	0.071268	0	0.467641	0.116376	5.90975	2.6606	9.90313	13.7952	2.0347
T_21642	Fkbp3	25.3857	22.5015	0	0.0580398	0	0.0581878	3.39672	6.26818	3.57499	7.67981	3.16508
T_41139	Trim14	17.0865	0	0.213804	0.11608	28.8379	0.349127	30.7086	50.5513	12.4097	36.6924	33.3841
T_24011	Pgam2	0.139482	9.00062	0.071268	0.232159	0.987242	0	5.63359	4.41929	6.57469	1.91995	2.56221
T_5619	Fhl2	46.9356	4.50031	0.498876	30.0646	128.03	0.407314	36.1213	27.0118	30.3669	27.6616	21.8541
T_65101	Olfr1079	84.9444	25.5017	0.498876	106.271	58.7149	0.232751	41.7825	58.7135	63.6513	51.4121	59.0062
T_46257	Hmgn3	57.9547	130.509	0.213804	6.50045	2.90977	0.0581878	10.0797	21.5102	19.231	27.6616	22.1556
T_65036	Olfr1058	72.7398	12.0008	0.142536	7.95145	12.3665	0.465502	27.4223	43.2009	37.9278	12.2308	25.7728
T_5502	Lgr5	7.88072	0	0.071268	0.174119	8.41754	11.8703	20.905	8.16217	24.6551	12.6575	11.9821
T_64650	Olfr1366	6.55564	67.5046	0.213804	0.174119	45.5171	0.174563	16.6522	15.6479	12.081	11.6619	15.7501
T_77527	Cyp3a41b	59.0008	3.00021	0.142536	0	0	0.116376	1.68455	1.66851	3.86263	4.76433	9.41989
T_65773	Olfr697	75.8781	24.0016	0.855215	15.9609	70.1461	165.253	58.5176	46.0418	60.8981	39.2524	40.5432
T_9177	Kif11	0.139482	0	0	0	0	0	1.13224	0.0450948	0.287643	0	0.0753591
T_61835	Setbp1	0.836891	0	0	0	3.11761	0.0581878	10.0245	4.14872	9.77986	2.98659	5.12442
T_39264	Rassf6	3.76601	7.50051	0.570144	0.0580398	10.8597	48.4122	29.7697	18.1281	22.9292	11.5908	8.59094
T_30719	4921536K21Rik	1.883	96.0066	0	0.348239	124.185	0.116376	37.9439	29.2665	25.4769	20.6928	41.1461
T_24282	Scamp4	6.62539	195.013	0.35634	0.464318	40.1652	0.232751	35.8175	56.098	26.9152	32.0703	69.6318
T_75735	Vmn2r83	13.46	1.5001	126.643	4.41102	76.5892	98.7447	49.0178	34.9936	46.6392	25.1727	19.9702
T_66106	Olfr1459	21.3407	0	0.35634	0	9.2489	63.3665	48.1617	9.65029	27.285	15.8574	22.3063
T_35371	Cysltr2	2.71989	37.5026	0.285072	45.271	26.4997	0.116376	23.2524	31.7017	25.1482	23.8216	31.5001
T_65151	Olfr883	8.85709	165.011	0.142536	2.14747	5.24797	0	10.1349	11.0031	11.4646	24.035	14.2429
T_21412	Slco1a4	2.02249	1.5001	17.1756	0.11608	0.415681	74.1894	9.99686	20.5632	12.4919	2.63105	3.01436
T_30848	Gpatch1	1.67378	3.00021	0.285072	0.0580398	45.1014	0	18.4749	17.6772	37.2292	11.9464	20.1209
T_59585	Zfp940	9.2058	4.50031	0.35634	8.35773	0.779402	74.5967	25.1579	18.5791	16.1491	7.5376	36.6245
T_64209	Olfr901	0.348704	0	0	0	0.0519601	0	7.73238	9.33463	2.26005	2.63105	3.16508
T_50862	Lnx2	42.7512	0	0.427608	1.10276	19.3292	0.174563	28.8031	19.5712	33.2433	15.0041	13.4139
T_19222	Zfp61	0	3.00021	0	0	0.0519601	0	0.248541	4.68986	6.36923	2.77327	5.19978
T_43918	Tmem50b	17.7142	7.50051	0.071268	0.0580398	2.44213	0	0.856085	19.977	9.5744	1.84884	36.6245
T_23284	Acrbp	58.5126	0	0.35634	6.15222	20.2644	0.174563	36.6736	43.7871	45.5708	19.6973	28.7872
T_3768	Cux2	2.78964	0	0	0	0.779402	0	6.82106	6.17799	6.49251	12.4441	9.72133
T_74757	Cfap74	0.836891	0	0	0	0	0.0581878	1.38078	3.11154	3.57499	19.9106	2.63757
T_60009	Dkk4	19.6669	0	0.142536	0	0	0.0581878	4.5842	1.12737	3.49281	1.20886	2.63757
T_35396	Ifi35	40.7287	85.5059	0.641412	43.82	301.109	0.349127	42.1139	45.0497	33.4898	54.8253	64.0553
T_60648	Acaa1b	36.614	0	0.142536	14.6841	18.238	0.116376	14.9124	9.37973	13.889	10.2398	1.88398
T_64193	Olfr1318	1.5343	0	0.142536	0.0580398	0.935282	0	13.8631	20.0672	12.2865	16.1418	21.0252
T_53763	Klhdc8a	11.5072	25.5017	67.4908	0.0580398	38.2426	43.1171	22.4239	22.1416	23.5045	20.8351	27.7322
T_30406	Ccdc53	2.02249	268.518	0.071268	0.522358	1.09116	0.174563	15.4095	15.9185	6.0405	39.5368	12.8111
T_71859	Nlrp12	1.04611	0	0.071268	0	2.3382	35.5527	5.55074	6.04271	8.21837	0.924422	5.12442
T_18612	Vmn2r37	0.976373	7.50051	0.071268	0	5.50777	0.116376	14.6087	14.8813	24.9838	8.3198	23.0599
T_67457	Olfr829	1.67378	4.50031	0.285072	0.348239	48.0631	0.174563	22.3687	37.8346	33.2022	12.3019	34.2884
T_16036	Slc2a4	0.418445	0	0.071268	0.0580398	0	0	3.28626	2.75079	7.14998	4.05324	5.87801
T_24711	Nudt3	67.021	0	0.498876	0.11608	12.3665	0.290939	27.5052	15.5126	19.1077	14.7196	19.5934
T_18575	Scgb1a1	15.064	16.5011	0.213804	17.2378	29.4614	0.349127	50.5919	37.564	30.2847	24.5327	49.2849
T_12273	Olfr66	14.1574	9.00062	0.570144	87.4659	3.06565	64.763	25.3788	21.2848	14.3	18.204	9.26917
T_26675	Syt9	31.7321	25.5017	76.3992	256.13	20.784	0.174563	18.2263	33.9113	28.4356	14.7908	17.7848
T_38087	Tdrp	4.46342	307.521	0.35634	0.580398	0	101.363	10.4111	10.0111	11.5057	9.38644	5.95337
T_24283	Scamp4	19.7367	10.5007	449.344	0	0	6.86616	3.61765	3.60759	9.20457	9.31533	6.93304
T_73118	Vmn1r177	7.53202	3.00021	0.498876	34.0693	42.8671	34.8545	15.2162	6.71913	6.12268	6.11541	9.79669
T_56961	R3hdm1	0.627668	0	0	0.580398	0.883322	0.232751	8.39516	12.2207	12.3276	4.62211	5.57657
T_65514	Olfr855	1.32508	1.5001	0.213804	0.348239	0	0.0581878	8.75416	19.7966	5.67067	7.25316	14.695
NTC_12	BRDN0000737611	24.6185	135.009	0.35634	80.8494	12.1587	0.232751	29.2174	21.6455	30.1614	72.4605	24.4917
T_35322	Degs2	4.32394	465.032	0.35634	8.93813	24.2654	0.116376	31.7856	19.0751	37.3114	40.959	22.6077
T_21653	Slc22a4	50.4924	16.5011	0.427608	0.174119	35.5927	0.116376	24.5503	39.2325	27.4904	21.7595	19.8194
T_6948	Grin1	0.278964	24.0016	0	0.0580398	24.5771	0.0581878	2.54064	6.67404	7.76636	8.24869	4.74762
T_34975	1600002K03Rik	55.444	7.50051	0.427608	17.0057	2.90977	0.174563	10.5492	3.38211	7.76636	0.924422	2.33613
T_14215	Abcd3	21.6894	174.012	0.285072	53.2225	31.5398	46.783	57.6891	49.6494	63.3636	46.9322	51.0935
T_5540	Fgf17	8.85709	19.5013	0.570144	0.174119	94.1517	60.2244	55.3694	39.9089	33.2433	60.0163	54.1078
T_34766	Tmbim1	9.13606	33.0023	0.71268	63.0892	41.62	0.116376	46.0629	19.977	45.653	37.5458	62.0206
T_14389	Rad52	92.058	13.5009	25.5852	0.11608	9.09302	0.290939	21.6507	16.3243	16.2313	7.89314	7.91271
T_6051	Gabrd	176.375	15.001	0.570144	0.696477	17.0949	0.407314	27.0909	27.4628	24.4907	28.3726	11.9067
T_1528	Bdkrb1	37.939	0	0.213804	30.2387	39.5416	0.349127	19.7452	19.3908	20.8747	15.1463	27.4307
T_73175	Pglyrp4	2.85938	22.5015	0.071268	13.7554	32.6829	0.407314	27.3671	31.6566	44.0915	17.564	30.1436
T_41680	Cklf	76.9242	43.503	0.35634	0.290199	4.98817	0.232751	38.9104	27.2373	49.8855	50.5588	47.0241
T_57319	Cdh19	0.0697409	0	0	0	0.571561	0	0.911316	3.60759	1.15057	1.91995	6.48088
T_29463	Bzw2	0.627668	0	0.071268	0.0580398	13.8733	0	5.90975	6.71913	5.0543	4.26656	10.3996
T_41543	Parpbp	2.23171	0	0	0	0.779402	0.0581878	2.37495	7.39555	4.72556	3.83991	9.26917
T_2347	Cct8	1.32508	33.0023	0.142536	0.232159	0.20784	0.0581878	5.35744	11.9952	6.73906	20.6928	3.39116
T_16096	Slfn1	10.8796	10.5007	0.35634	0.812557	22.7066	0.290939	46.6428	53.0315	36.7361	28.4438	32.4798
T_37231	Ap2b1	2.30145	0	0.071268	0	52.5317	0.116376	13.4764	8.43273	19.8474	6.68428	6.85768
T_64853	Olfr374	6.55564	3.00021	0.285072	0	33.3064	0.116376	27.1738	24.0355	12.8617	32.1414	40.7693
T_50570	Acsm1	15.4127	0	0.213804	0	2.96173	0.174563	8.72654	3.87816	10.4373	23.1106	14.2429
T_56209	E330017A01Rik	28.3845	24.0016	173.039	14.3358	43.8024	54.5219	55.6731	70.4381	73.39	49.5632	36.097
T_12356	Orm3	3.90549	1.5001	0.213804	0.0580398	7.27442	116.899	15.0505	18.7144	5.17757	5.11988	3.91867
T_62900	Ggn	3.13834	6.00041	0	0	3.58525	0.290939	34.1882	22.7278	21.4088	27.8749	53.8064
T_16451	Serpina1c	20.5736	0	0	0.0580398	0.0519601	0	6.79345	2.84097	18.8201	5.2621	3.54188
T_16461	Serpina1e	1.46456	24.0016	0.142536	59.4908	1.299	36.7747	8.75416	16.8204	15.1218	11.6619	11.1531
T_53280	Ptchd1	4.18445	1.5001	0.213804	12.5366	27.0193	0.174563	22.2582	28.996	30.2847	37.6169	17.7094
T_39782	Satl1	0.906632	7.50051	0.142536	126.759	5.76757	0.0581878	14.4706	17.0909	5.83504	5.68875	5.27514
T_28524	Cmss1	0.557927	7.50051	0	0	0	0	4.00427	2.48022	1.97241	2.34661	2.78829
T_3127	Cntfr	9.27554	19.5013	0.35634	17.4119	75.0304	16.4671	44.8202	45.185	66.1989	64.4962	57.7251
T_49611	Vimp	0.348704	0	0	0.0580398	0.0519601	0.116376	3.45196	9.78558	6.45142	4.551	5.65193
T_4304	Dmp1	7.74124	6.00041	0.142536	0.174119	30.3967	0.116376	23.3352	19.7064	30.408	10.8086	29.0133
T_1147	Rab27a	34.173	12.0008	46.7518	25.0732	1.92252	0.232751	31.8132	18.6693	26.5453	20.4795	26.3757
T_73905	Trim80	0.76715	0	0.142536	0.0580398	15.588	0	8.72654	1.39794	5.87613	8.46202	19.8948
T_2182	Cbfb	67.4394	36.0025	0.783947	22.9838	156.348	26.9409	71.8007	41.2167	32.668	35.768	49.8124
T_74552	Gm5728	0	0	0.071268	0	0	0	0.0552313	0	2.87643	3.41325	2.33613
T_42767	Cmya5	0.348704	1.5001	0.071268	0.0580398	15.8478	0.0581878	8.80939	9.92086	21.5732	5.47542	32.7812
T_4052	Dcc	26.5713	37.5026	0.35634	0.232159	39.5936	0.407314	56.1978	41.1265	55.1863	116.051	70.6115
T_23659	Apbb1ip	0.697409	0	0.071268	8.76401	0.883322	0.174563	7.67715	19.2104	17.9982	10.6664	14.7704
T_20824	Podxl	8.0202	0	0.071268	0	0	0.116376	9.0027	14.2951	0.45201	1.13775	3.6926
T_26328	Rps6kb2	7.81098	10.5007	0.641412	0.0580398	25.2526	83.9068	17.1769	17.1811	25.8879	17.9907	14.2429
[truncated: 77,635 more rows]

## Sheet: S2
Table S2 Hits in MAGeCK
id	num	neg|score	neg|p-value	neg|fdr	neg|rank	neg|goodsgrna	neg|lfc	pos|score	pos|p-value	pos|fdr	pos|rank	pos|goodsgrna	pos|lfc
Hsd17b10	4	0.00020191	0.00075592	0.746964	13	4	-2.123	0.98511	0.9851	0.999787	20101	0	-2.123
Spty2d1	4	0.00023508	0.00088543	0.746964	16	3	-1.2636	0.42106	0.57038	0.999787	11168	1	-1.2636
Parn	4	0.00032206	0.0011954	0.746964	20	3	-2.051	0.8107	0.81509	0.999787	16352	1	-2.051
Cox5a	4	0.00054845	0.0020244	0.746964	38	3	-1.4383	0.90995	0.90963	0.999787	18376	0	-1.4383
Alk	4	0.00075732	0.0027851	0.746964	63	4	-1.5583	0.9767	0.97664	0.999787	19874	0	-1.5583
2610034B18Rik	4	0.00090001	0.0033017	0.746964	73	2	-1.1354	0.8659	0.86547	0.999787	17445	0	-1.1354
Nap1l4	4	0.00099684	0.0036342	0.746964	80	3	-1.5911	0.72875	0.75741	0.999787	15111	1	-1.5911
Spi1	4	0.0010706	0.0039029	0.746964	86	2	-1.4911	0.85874	0.8583	0.999787	17304	0	-1.4911
Baiap2	4	0.0015459	0.005606	0.746964	146	4	-1.6773	0.99721	0.99721	0.999787	20497	0	-1.6773
Mars2	4	0.0015672	0.005692	0.746964	150	3	-1.9436	0.68031	0.72934	0.999787	14513	1	-1.9436
Tra2a	3	0.0025252	0.007052	0.746964	233	3	-1.9422	0.9747	0.97476	0.999787	19820	0	-1.9422
Slc25a26	4	0.0019728	0.0071327	0.746964	175	4	-1.6624	0.99803	0.99804	0.999787	20526	0	-1.6624
1700001O22Rik	4	0.0020582	0.0074321	0.746964	186	2	-1.1566	0.92793	0.92767	0.999787	18762	0	-1.1566
Chchd4	3	0.00319	0.0088651	0.746964	286	3	-0.67523	0.94441	0.94459	0.999787	19125	0	-0.67523
Vmn1r191	4	0.0025314	0.0090694	0.749032	234	2	-0.80849	0.55986	0.6711	0.999787	13206	1	-0.80849

## Sheet: S3
Table S3 Hits in Hits in RIGER
Gene	Hairpins	# Hairpins	Hairpin ranks	NES	Gene rank	p-value	p-value rank	# Hairpins 500	# Hairpins 1000	# Hairpins 5000	# Hairpins 10000
Parn	T_40102, T_40104, T_40105, T_40103	4	18776, 1722, 504, 304	0.009455	7	0.0006	9	1	2	3	3
Slc25a26	T_31087, T_31089, T_31088, T_31086	4	1293, 25378, 1201, 10291	0.02426	34	0.0021	34	0	0	2	2
Alk	T_638, T_640, T_639, T_637	4	25254, 20806, 998, 1613	0.03026	47	0.0026	47	0	1	2	2
1700001O22Rik	T_39552, T_39553, T_39551, T_39550	4	1683, 2748, 9232, 481	0.03157	53	0.0028	53	1	1	3	4
Vmn1r191	T_76193, T_76195, T_76194, T_76196	4	1949, 21720, 562, 56117	0.03656	70	0.0033	68	0	1	2	2
Mars2	T_53552, T_53553, T_53554, T_53555	4	2565, 60627, 2127, 5373	0.04812	120	0.0055	121	0	0	2	3
Baiap2	T_48956, T_48958, T_48959, T_48957	4	7065, 2800, 29105, 1286	0.05253	141	0.0061	139	0	0	2	3
Spty2d1	T_47191, T_47190, T_47188, T_47189	4	61552, 1315, 2787, 46113	0.05228	140	0.0061	140	0	0	2	2
Spi1	T_15614, T_15617, T_15616, T_15615	4	647, 4490, 55384, 2823	0.05296	144	0.0062	143	0	1	3	3
Hsd17b10	T_7330, T_7332, T_7329, T_7331	4	2869, 2618, 21439, 38813	0.05382	151	0.0065	151	0	0	2	2
Tra2a	T_47076, T_47078, T_47079, T_47077	4	2887, 2327, 57638, 5131	0.05416	152	0.0068	154	0	0	2	3
Nap1l4	T_11356, T_11354, T_11357, T_11355	4	6838, 3414, 1905, 51326	0.06404	207	0.0087	206	0	0	2	3
Cox5a	T_3286, T_3285, T_3288, T_3287	4	5824, 3417, 40944, 567	0.0641	209	0.0087	211	0	1	2	3
2610034B18Rik	T_35748, T_35746, T_35747, T_35749	4	2995, 40209, 3468, 26672	0.06506	218	0.0089	224	0	0	2	2
Chchd4	T_38131, T_38133, T_38130, T_38132	4	3573, 58850, 8760, 2239	0.06703	234	0.009	231	0	0	2	3

## Sheet: S4 
TableS4 Spliceosome-related genes
Acin1	Dhx38	Hnrnpm	Phf5a	Rbm25	Snrnp27	Srsf4	Zmat2
Alyref	Dhx8	Hnrnpu	Plrg1	Rbm8a	Snrnp40	Srsf5
Alyref2	Eftud2	Hspa1a	Ppie	Rbmx	Snrnp70	Srsf6
Aqr	Eif4a3	Hspa1b	Ppih	Rnu1a1	Snrpa	Srsf7
Bcas2	Fus	Hspa1l	Ppil1	Rnu2-10	Snrpa1	Srsf9
Bud31	Gm22068	Hspa2	Pqbp1	Rnu5g	Snrpb	Syf2
Ccdc12	Gm22474	Hspa8	Prpf18	Rp9	Snrpb2	Tcerg1
Cdc40	Gm22973	Isy1	Prpf19	Sart1	Snrpc	Thoc1
Cdc5l	Gm23143	Lsm2	Prpf3	Sf3a1	Snrpd1	Thoc2
Cherp	Gm23248	Lsm3	Prpf31	Sf3a2	Snrpd2	Thoc3
Crnkl1	Gm23287	Lsm4	Prpf38a	Sf3a3	Snrpd3	Tra2a
Ctnnbl1	Gm23472	Lsm5	Prpf38b	Sf3b1	Snrpe	Tra2b
Cwc15	Gm24407	Lsm6	Prpf4	Sf3b2	Snrpf	Txnl4a
Ddx23	Gm25099	Lsm7	Prpf40a	Sf3b3	Snrpg	U2af1
Ddx39b	Gm25135	Lsm8	Prpf40b	Sf3b4	Snu13	U2af1l4
Ddx42	Hnrnpa1	Magoh	Prpf6	Sf3b5	Snw1	U2af2
Ddx46	Hnrnpa1l2-ps2	Magohb	Prpf8	Sf3b6	Srsf1	U2surp
Ddx5	Hnrnpa3	Ncbp1	Puf60	Slu7	Srsf10	Usp39
Dhx15	Hnrnpc	Ncbp2	Rbm17	Smndc1	Srsf2	Wbp11
Dhx16	Hnrnpk	Pcbp1	Rbm22	Snrnp200	Srsf3	Xab2

## Sheet: S5
Table S5 Primers used in this work
Gene	Sequences
Cxcl9-qf	TCGGACTTCACTCCAACACAG
Cxcl9-qR	AGGGTTCCTCGAACTCCACAC
IL-6-qF	CTTCCATCCAGTTGCCTTCTTG
IL-6-qR	AATTAAGCCTCCGACTTGTGAAG
Srsf1-qF	GTGGAAGCTGGCAGGACTTA
Srsf1-qR	AGGCAGTTTCTCCCTCGTGA
Fus-qF	TCAATAAATTTGGTGGTCCTCGG
Fus-qR	AGGCTGTCCAGTTTTCTTGTT
Srsf5-qF	TTTGCTTATTTCGTGCCCTGG
Srsf5-R	GTCGATGTGCATCCGCAAA
Sf3b3-qF	GAAGCCATCCTTCTTGCAGC
Sf3b3-qR	TCCTGTTGCTTGGTTCCAGA
Lsm6-qF	TCCGGCTGCAAGGGTTGTTA
Lsm6-qR	CCCCTCGATAATCCACGCC
Sf3b1-qF	CCTTTTGCAGATGGAGGGAAG
Sf3b1-qR	CAGCGCCGTTTTCGTTTTGA
Hnrnpm-qF	GAGCAATGCAAAAGGCTGGAA
Irf7-F	GCCAGGAGCAAGACCGTGTT
Irf7-R	TGCCCCACCACTGCCTGTA
Ifnβ-F	CAGCTCCAAGAAAGGACGAAC
Ifnβ-R	GGCAGTGTAACTCTTCTGCAT
Isg15-F	GGTGTCCGTGACTAACTCCAT
Isg15-R	TGGAAAGGGTAAGACCGTCCT
Tnfα-F	CCCTCACACTCAGATCATCTTCT
Tnfα-R	GCTACGACGTGGGCTACAG
Oasl-F	CAGGAGCTGTACGGCTTCC
Oasl-R	CCTACCTTGAGTACCTTGAGCAC
Mx1-F	GACCATAGGGGTCTTGACCAA
Mx1-R	AGACTTGCTCTTTCTGAAAAGCC
cxcl10-F	GCCGTCATTTTCTGCCTCA
cxcl10-R	CGTCCTTGCGAGAGGGATC
Ifna4-F	TGATGAGCTACTACTGGTCAGC
Ifna4-R	GATCTCTTAGCACAAGGATGGC
cxcl11-f	TGGAACATGCAGCCACGTAT
cxcl11-R	ATGTTCGTGTGCCTCGTGAT
Human C9orf50-qF	TCAGAAAGGCCAACCACAGG
Human C9orf50-qR	TCTGTTGGACTGAGCGTCTG
Human SDHA-qF	ACTGTTGCAGCACAGCTAGA
Human SDHA-qR	CCATCAGGAGATCCAAGGCA
Mouse C9orf50-qF	AGAGCCCTTTATCCCAGGGT
Mouse C9orf50-qR	GGCAGAAAGGATTCCTGATCCA
PCR#1
F	AATGGACTATCATATGCTTACCGTAACTTGAAAGTATTTCG
R	CTTTAGTTTGTATGTCTGTTGCTATTATGTCTACTATTCTTTCCC
PCR#2
F1	AATGATACGGCGACCACCGAGATCTACACTCTTTCCCTACACGACGCTCTTCCGATCTTAAGTAGAGTCTTGTGGAAAGGACGAAACACCG
F2	AATGATACGGCGACCACCGAGATCTACACTCTTTCCCTACACGACGCTCTTCCGATCTATACACGATCTCTTGTGGAAAGGACGAAACACCG
F3	AATGATACGGCGACCACCGAGATCTACACTCTTTCCCTACACGACGCTCTTCCGATCTGATCGCGCGGTTCTTGTGGAAAGGACGAAACACCG
R1	CAAGCAGAAGACGGCATACGAGATAAGTAGAGGTGACTGGAGTTCAGACGTGTGCTCTTCCGATCTTTCTACTATTCTTTCCCCTGCACTGT
R2	CAAGCAGAAGACGGCATACGAGATACACGATCGTGACTGGAGTTCAGACGTGTGCTCTTCCGATCTATTCTACTATTCTTTCCCCTGCACTGT
R3	CAAGCAGAAGACGGCATACGAGATCGCGCGGTGTGACTGGAGTTCAGACGTGTGCTCTTCCGATCTGATTCTACTATTCTTTCCCCTGCACTGT
R4	CAAGCAGAAGACGGCATACGAGATCATGATCGGTGACTGGAGTTCAGACGTGTGCTCTTCCGATCTCGATTCTACTATTCTTTCCCCTGCACTGT
R5	CAAGCAGAAGACGGCATACGAGATCGTTACCAGTGACTGGAGTTCAGACGTGTGCTCTTCCGATCTCGATCTCTACTATTCTTTCCCCTGCACTGT
R6	CAAGCAGAAGACGGCATACGAGATTCCTTGGTGTGACTGGAGTTCAGACGTGTGCTCTTCCGATCTTTCTACTATTCTTTCCCCTGCACTGT

## Sheet: S6
Table S6 Reagents used in the study
Material	Company	Product Code
PE-CY7-CD11b	Invitrogen	25-0112-82
percp/cy5.5-MHC-II IA/IE	Invitrogen	46-5321-82
eFluor450-Ly6c	Invitrogen	48-5932-82
PE-F4/80	Invitrogen	12-4801-80
PE/Dazzle-CD11c	Invitrogen	12-0114-82
FITC-NKP48	Invitrogen	11-3351-82
CD16/CD32	Invitrogen	PA5-81574
anti-Phospho-IRF3 (Ser396)	Invitrogen	MA5-14947
anti-IRF3	Invitrogen	14-9947-82
anti-Phospho-TBK1(Ser172)	Invitrogen	PA5-13056
anti-TBK1	Invitrogen	MA5-50593
anti-SDHA	Invitrogen	PA5-79964
mouse anti-GFP	Invitrogen	MA5-15256
rabbit anti-GFP	Invitrogen	A10260
anti-U2SURP	Invitrogen	A304-617A
anti-SF3b1	Invitrogen	MA5-49915
J2 dsRNA-specific antibody	Cell Signaling Technology	76651
Triton X-100	Sigma	9036-19-5
SMN antibody	Abcam	ab314895
coilin antibody	Abcam	ab11822
U2AF65 antibody	Abcam	ab37530
E. coli strain BL21-CodonPlus® (DE3)-RIPL	Agilent Technologies	230280
Ni-NTA affinity chromatography	Sangon Biotech	C601003-0500
Pierce Classic Magnetic IP/Co-IP kit	Thermofisher	88804
goat anti-rabbit HRP	ThermoFisher	65-6120
rabbit anti-mouse HRP	ThermoFisher	PA1-28568
SYBR Green PCR Master Mix	yeasen	H7427080
Mouse IL-6 ELISA Kit	Abcam	ab222503
Mouse IFN-α ELISA Kit	Abcam	ab282874
Mouse IFN-β ELISA Kit	Abcam	ab282874
Mouse TNF-α ELISA Kit	Abcam	ab208348
Mouse CXCL9 ELISA Kit	Abcam	ab203364
Mouse CXCL10 ELISA Kit	Abcam	ab260067
Mouse CXCL11 ELISA Kit	Abcam	ab204519
collagenase type IV	Sigma	C4-BIOC
DNase I	Sigma	10104159001
Transcription Factor Buffer Set	BD Biosciences	562725
Fixation/Permeabilization Solution Kit	BD Biosciences	554715
T-bet-APC	Abcam	ab317950
Annexin V-FITC/PI apoptosis detection kit	Yeasen	40302ES20
Lipofectamine™ RNAiMAX	Invitrogen	13778150
BCA assay	Abcam	ab102536
anti-ubiquitin monoclonal antibody	Thermofisher	13-1600
CD4	Abcam	ab288724

## Sheet: S7
Table S7 siRNA sequence
Gene Symbol	Sequences
	Sense（5'-3'）	Antisense（5'-3'）
C9ORF50-siRNA-1	GCUGCUUAUUCCUCCCAGACCTT	GGUCUGGGAGGAAUAAGCAGCTT
C9ORF50-siRNA-2	AGCUGUAUCUGUGUCAGAACGTT	CGUUCUGACACAGAUACAGCUTT
C9ORF50-siRNA-3	GGGUACGAUUCGCAGACGAGATT	UCUCGUCUGCGAAUCGUACCCTT
scrambled-siRNA	UUCUCCGAACGUGUCACGUdTdT	ACGUGACACGUUCGGAGAAdTdT

## Sheet: S8
Table S8 Clinical information of patient samples
patient	sample physical details	general age	gender	stage of disease at diagnosis	Treatment at time of samples taken
1306521	primary tumor, Para-tumor tissue	54	M	Stage IIB	naïve
1322092	primary tumor, Para-tumor tissue	68	F	Stage IIIB	naïve
1329045	primary tumor, Para-tumor tissue	40	M	Stage IIIC	naïve
1342001	primary tumor, Para-tumor tissue	65	M	Stage IIIB	naïve
1386555	primary tumor, Para-tumor tissue	57	F	Stage IIC	naïve
1402223	primary tumor, Para-tumor tissue	70	F	Stage IIB	naïve
1442079	primary tumor, Para-tumor tissue	36	M	Stage IV	naïve
1458021	primary tumor, Para-tumor tissue	55	F	Stage IIC	naïve
1477622	primary tumor, Para-tumor tissue	66	M	Stage IIIA	naïve
1480663	primary tumor, Para-tumor tissue	48	F	Stage IIIC	naïve
1503220	primary tumor, Para-tumor tissue	30	M	Stage IIIC	naïve
1515061	primary tumor, Para-tumor tissue	55	M	Stage IIIB	naïve
